# Supplementary material for: Prosystemin Overexpression in Tomato Enhances Resistance to Different Biotic Stresses by Activating Genes of Multiple Signaling Pathways
Source: Plant Mol Biol Report. 2014 Nov 25;33(5):1270–85. doi: 10.1007/s11105-014-0834-x (PMC4551541; doi:10.1007/s11105-014-0834-x)
Supplement: Supplementary file 4 — (XLSX 61 kb) [file 11105_2014_834_MOESM2_ESM.xlsx]

## Sheet: ST 2
Supplementary table 2: list of the upregulated genes
Sequence Name	Sequence Description	Blast2go description annotation (BDA)	Fold change	#GOs	GOs
gi|6671195|gb|AF198390.1|	multicystatin [Solanum lycopersicum]	cysteine protease inhibitor family protein	222.162	4	P:biological_process; F:enzyme regulator activity; P:protein metabolic process; P:catabolic process; F:hydrolase activity
gi|3452386|gb|AF083253.1|	cysteine protease inhibitor [Solanum lycopersicum]	multicystatin- partial	211.722	4	P:biological_process; F:enzyme regulator activity; P:protein metabolic process; P:catabolic process; F:hydrolase activity
gi|8648958|emb|AJ289776.1|	inhibitor of yeast proteinase A [Solanum lycopersicum]	kunitz-type protease inhibitor precursor	148.352	7	P:biological_process; F:hydrolase activity; F:enzyme regulator activity; C:vacuole; P:response to stress; P:protein metabolic process; P:catabolic process
gi|393380|emb|X73986.1|	cathepsin D inhibitor protein precursor [Solanum lycopersicum]	kunitz-type protease inhibitor precursor	119.806	7	P:biological_process; F:hydrolase activity; F:enzyme regulator activity; C:vacuole; P:response to stress; P:protein metabolic process; P:catabolic process
gi|4384042|gb|AI488671.1|AI488671	PREDICTED: wound-induced proteinase inhibitor 1-like [Solanum lycopersicum]	proteinase inhibitor i	94.5681	2	F:enzyme regulator activity; P:response to external stimulus; P:response to stress
gi|170521|gb|K03291.1|TOMWIPII	Wound-induced proteinase inhibitor 2	proteinase inhibitor ii	92.1254	5	P:biological_process; C:extracellular region; F:enzyme regulator activity; P:protein metabolic process; P:catabolic process; F:hydrolase activity
gi|1236653|gb|U50152.1|SLU50152	leucine aminopeptidase, partial [Solanum lycopersicum]	leucine aminopeptidase	82.2011	6	F:binding; F:hydrolase activity; P:response to stress; C:plastid; P:protein metabolic process; P:catabolic process
gi|225311366|dbj|AK319505.1|	leucyl aminopeptidase (EC 3.4.11.1) DR57 - tomato	leucine aminopeptidase	79.9469	8	C:vacuole; F:binding; F:hydrolase activity; P:biological_process; P:response to stress; C:plastid; P:protein metabolic process; P:catabolic process
gi|44887629|gb|AY534531.1|	alcohol acyl transferase [Solanum lycopersicum]	benzyl alcohol o-benzoyltransferase	71.3214	1	F:transferase activity
gi|16240953|gb|BI928789.1|BI928789	PREDICTED: systemin [Solanum lycopersicum]	prosystemin	69.7231	3	F:receptor binding; C:cytoplasm; P:signal transduction
gi|170485|gb|M84801.1|TOMPRORNA	PREDICTED: systemin [Solanum lycopersicum]	prosystemin	65.4409	3	F:receptor binding; C:cytoplasm; P:signal transduction
gi|7647167|gb|AW738222.1|AW738222	PREDICTED: trypsin inhibitor A-like [Solanum lycopersicum]	21 kda seed	49.6183	3	P:negative regulation of endopeptidase activity; F:endopeptidase inhibitor activity; C:extracellular region
gi|120475652|gb|DV935725.1|DV935725	PREDICTED: probable trans-2-enoyl-CoA reductase, mitochondrial-like isoform 2 [Solanum lycopersicum]	probable trans-2-enoyl- mitochondrial-like	49.2801	0	-
gi|225922909|gb|GO372295.1|GO372295	metallocarboxypeptidase inhibitor precursor [Solanum lycopersicum]	metallocarboxypeptidase inhibitor precursor	48.3474	2	F:enzyme regulator activity; P:biological_process
gi|16247506|gb|BI933034.1|BI933034	PREDICTED: cysteine protease inhibitor 8-like [Solanum lycopersicum]	cysteine protease inhibitor 8-like	38.9896	1	F:enzyme regulator activity
gi|4382627|gb|AI487256.1|AI487256	chordin [Solanum lycopersicum]	ribonuclease uk114-like	28.8803	12	F:catalytic activity; C:mitochondrion; P:response to stress; P:response to abiotic stimulus; C:plastid; F:nuclease activity; C:thylakoid; P:carbohydrate metabolic process; P:generation of precursor metabolites and energy; P:catabolic process; P:biosynthetic process; P:cellular process; C:vacuole; P:secondary metabolic process; P:nucleobase-containing compound metabolic process
gi|47104573|gb|BT013158.1|	PREDICTED: polyphenol oxidase F, chloroplastic-like [Solanum lycopersicum]	polyphenol oxidase	24.887	7	F:binding; F:catalytic activity; C:plastid; C:thylakoid; P:biosynthetic process; P:metabolic process;
gi|170517|gb|K03290.1|TOMWIPI	PREDICTED: wound-induced proteinase inhibitor 1 [Solanum lycopersicum]	proteinase inhibitor i	24.0056	6	P:response to external stimulus; P:response to stress; P:biological_process; C:extracellular region; F:enzyme regulator activity; P:protein metabolic process; P:catabolic process; F:hydrolase activity
TA35655_4081	Polyphenol oxidase	polyphenol oxidase	23.0648	7	F:binding; F:catalytic activity; C:plastid; C:thylakoid; P:biosynthetic process; P:metabolic process;
gi|225922960|gb|GO372786.1|GO372786	chordin [Solanum lycopersicum]	ribonuclease uk114-like	22.5232	12	F:catalytic activity; C:mitochondrion; P:response to stress; P:response to abiotic stimulus; C:plastid; F:nuclease activity; C:thylakoid; P:carbohydrate metabolic process; P:generation of precursor metabolites and energy; P:catabolic process; P:biosynthetic process; P:cellular process; C:vacuole; P:secondary metabolic process; P:nucleobase-containing compound metabolic process
gi|13678679|gb|BG627206.1|BG627206|	---NA---	---NA---	22.1224	0	-
gi|16232945|gb|BI925947.1|BI925947	polyphenol oxidase [Nicotiana tabacum]	polyphenol oxidase	20.1016	7	F:binding; F:catalytic activity; C:plastid; C:thylakoid; P:biosynthetic process; P:metabolic process;
TA35793_4081	Polyphenol oxidase	polyphenol oxidase	19.1247	7	F:binding; F:catalytic activity; C:plastid; C:thylakoid; P:biosynthetic process; P:metabolic process;
gi|170457|gb|M61914.1|TOMILV1A	threonine deaminase, partial [Solanum lycopersicum]	threonine dehydratase chloroplastic-like	17.8765	8	F:catalytic activity; P:biosynthetic process; ; C:plastid; F:binding; P:response to stress
gi|148538644|dbj|AK247410.1|	PREDICTED: polyphenol oxidase E, chloroplastic-like isoform 1 [Solanum lycopersicum]	polyphenol oxidase	17.8165	7	F:binding; F:catalytic activity; C:plastid; C:thylakoid; P:biosynthetic process; P:metabolic process;
gi|225314366|dbj|AK321112.1|	arginase 2 [Solanum lycopersicum]	arginase	17.4966	9	P:biosynthetic process; ; P:catabolic process; C:mitochondrion; P:response to stress; P:response to biotic stimulus; F:binding; F:hydrolase activity; C:plastid
gi|150438618|gb|ES897217.1|ES897217	PREDICTED: serine protease inhibitor 1-like isoform 1 [Solanum lycopersicum]	kunitz-type protease inhibitor precursor	15.5286	7	P:biological_process; F:hydrolase activity; F:enzyme regulator activity; C:vacuole; P:response to stress; P:protein metabolic process; P:catabolic process
gi|4382714|gb|AI487343.1|AI487343	PREDICTED: tryptophan synthase beta chain 2, chloroplastic-like [Solanum lycopersicum]	tryptophan synthase beta chain chloroplastic-like	14.3944	8	P:metabolic process; C:mitochondrion; F:catalytic activity; P:biosynthetic process; ; F:binding
gi|16227589|gb|BI924366.1|BI924366	PREDICTED: serine protease inhibitor 1-like isoform 1 [Solanum lycopersicum]	kunitz-type protease inhibitor precursor	14.3084	7	P:biological_process; F:hydrolase activity; F:enzyme regulator activity; C:vacuole; P:response to stress; P:protein metabolic process; P:catabolic process
gi|54648779|gb|AY656837.1|	arginase 1 [Solanum lycopersicum]	arginase family protein	13.5748	9	P:biosynthetic process; ; P:catabolic process; C:mitochondrion; P:response to stress; P:response to biotic stimulus; F:binding; F:hydrolase activity; C:plastid
gi|225318774|dbj|AK323732.1|	PREDICTED: acid phosphatase 1-like [Solanum lycopersicum]	acid phosphatase 1-like	13.5674	3	F:hydrolase activity; P:metabolic process; P:cellular process
gi|16245559|gb|BI931087.1|BI931087	PREDICTED: myb-related protein Myb4-like [Solanum lycopersicum]	myb-related protein myb4-like	12.9959	12	P:response to endogenous stimulus; P:response to stress; P:response to abiotic stimulus; ; P:biological_process; F:DNA binding; F:sequence-specific DNA binding transcription factor activity; F:chromatin binding; C:nucleus; C:nucleoplasm; C:intracellular
gi|225312782|dbj|AK320125.1|	PREDICTED: uncharacterized acetyltransferase At3g50280-like [Solanum lycopersicum]	uncharacterized acetyltransferase at3g50280-like	12.94	1	F:transferase activity
gi|148538355|dbj|AK247121.1|	PREDICTED: uncharacterized protein LOC101267111 isoform 2 [Solanum lycopersicum]	PREDICTED: uncharacterized protein LOC101267111 isoform 2	12.7941	0	-
gi|225314171|dbj|AK320918.1|	PREDICTED: leucoanthocyanidin dioxygenase-like [Solanum lycopersicum]	leucoanthocyanidin dioxygenase-like	10.7965	6	F:catalytic activity; F:binding; P:metabolic process; P:biosynthetic process; ; P:secondary metabolic process
gi|16240633|gb|BI928680.1|BI928680	AChain A, Crystal Structure Analysis Of The Acidic Leucine Aminopeptidase Of Tomato	leucine aminopeptidase	9.85522	6	F:binding; F:hydrolase activity; P:response to stress; C:plastid; P:protein metabolic process; P:catabolic process
gi|4381251|gb|AI485880.1|AI485880	PREDICTED: probable WRKY transcription factor 40-like [Solanum lycopersicum]	probable wrky transcription factor 40-like	9.7685	11	P:response to biotic stimulus; P:metabolic process; P:cellular process; P:biological_process; P:signal transduction; P:response to endogenous stimulus; P:response to stress; P:biosynthetic process
TA38526_4081	PREDICTED: subtilisin-like protease-like [Solanum lycopersicum]	subtilisin-like protease-like	9.55116	4	P:biological_process; P:protein metabolic process; P:catabolic process; F:protein binding; F:hydrolase activity
gi|7409982|gb|AW648744.1|AW648744	PREDICTED: IAA-amino acid hydrolase ILR1-like 4-like [Solanum lycopersicum]	iaa-amino acid hydrolase ilr1-like 4-like	9.53734	2	F:hydrolase activity;
gi|16245843|gb|BI931371.1|BI931371	PREDICTED: polyphenol oxidase B, chloroplastic-like [Solanum lycopersicum]	chloroplast polyphenol oxidase	9.07292	7	F:binding; F:catalytic activity; C:plastid; C:thylakoid; P:biosynthetic process; P:metabolic process;
gi|225314730|dbj|AK328079.1|	PREDICTED: acetylornithine deacetylase-like [Solanum lycopersicum]	acetylornithine deacetylase-like	8.82799	5	C:cytosol; F:hydrolase activity; P:protein metabolic process; P:catabolic process
gi|7581988|emb|AJ271093.1|	allene oxide synthase [Solanum lycopersicum]	allene oxide synthase	8.75979	8	F:catalytic activity; F:binding; F:molecular_function; P:metabolic process
gi|16228120|gb|BI924537.1|BI924537	PREDICTED: probable inactive purple acid phosphatase 27-like [Solanum lycopersicum]	probable inactive purple acid phosphatase 27-like	8.63304	7	F:binding; F:hydrolase activity; P:metabolic process; P:cellular process; P:cellular protein modification process; C:cell
TA41294_4081	PREDICTED: salutaridinol 7-O-acetyltransferase-like [Solanum lycopersicum]	salutaridinol 7-o-acetyltransferase-like	8.10596	1	F:transferase activity
gi|8099337|gb|AF146690.1|	Pto-responsive gene 1 protein [Solanum lycopersicum]	pto-responsive gene 1 protein	7.68215	0	-
gi|8122500|gb|AW944751.1|AW944751	PREDICTED: wound-induced proteinase inhibitor 1-like [Solanum lycopersicum]	proteinase inhibitor i	7.63891	6	P:response to external stimulus; P:response to stress; P:biological_process; C:extracellular region; F:enzyme regulator activity; P:protein metabolic process; P:catabolic process; F:hydrolase activity
gi|225318502|dbj|AK329477.1|	Pathogenesis-related protein 10	Pathogenesis-related protein 10	7.25027	2	P:response to biotic stimulus; P:response to stress
gi|225315735|dbj|AK321887.1|	Hop-interacting protein THI101 precursor [Solanum lycopersicum]	extensin-like protein	7.17088	0	-
gi|116645864|gb|EG553806.1|EG553806	PREDICTED: uncharacterized protein LOC101245969 isoform 1 [Solanum lycopersicum]	actin cytoskeleton-regulatory complex protein isoform 1	7.12666	0	-
gi|6957019|gb|AW429114.1|AW429114	PREDICTED: putative amidase C869.01-like [Solanum lycopersicum]	amidase -like	6.48507	1	F:catalytic activity
gi|225313869|dbj|AK327616.1|	PREDICTED: probable inactive purple acid phosphatase 27-like [Solanum lycopersicum]	probable inactive purple acid phosphatase 27-like	6.16013	4	F:binding; F:hydrolase activity; P:metabolic process; P:cellular process
gi|16246134|gb|BI931662.1|BI931662	PREDICTED: uncharacterized transporter YBR287W-like [Solanum lycopersicum]	auxin efflux carrier family protein	6.09808	2	P:transport; P:cellular process; C:membrane
gi|16236280|gb|BI927096.1|BI927096	PREDICTED: salutaridinol 7-O-acetyltransferase-like [Solanum lycopersicum]	salutaridinol 7-o-acetyltransferase-like	5.97341	1	F:transferase activity
gi|16229642|gb|BI924994.1|BI924994	PREDICTED: putative amidase C869.01-like [Solanum lycopersicum]	amidase -like	5.87881	8	F:catalytic activity; F:hydrolase activity; ; P:metabolic process; P:cellular process; P:catabolic process
gi|14684045|gb|BI206321.1|BI206321	PREDICTED: calcium-dependent protein kinase 16-like [Solanum lycopersicum]	calcium-dependent protein kinase	5.79102	6	F:kinase activity; C:plasma membrane; F:binding; P:cellular protein modification process; F:nucleotide binding;
gi|4381635|gb|AI486264.1|AI486264	PREDICTED: salutaridinol 7-O-acetyltransferase-like [Solanum lycopersicum]	salutaridinol 7-o-acetyltransferase-like	5.75435	1	F:transferase activity
gi|225317302|dbj|AK322858.1|	PREDICTED: 3-ketoacyl-CoA thiolase 2, peroxisomal-like [Solanum lycopersicum]	3-ketoacyl- thiolase peroxisomal-like	5.61805	23	C:membrane; C:vacuole; P:response to stress; P:response to biotic stimulus; P:response to external stimulus; P:catabolic process; P:cellular process; P:lipid metabolic process; P:protein metabolic process; P:secondary metabolic process; F:transferase activity; P:cellular component organization; C:plastid; C:peroxisome; C:nucleolus; C:cytosol; P:biosynthetic process; P:response to endogenous stimu…
gi|12629531|gb|BG129343.1|BG129343	PREDICTED: salutaridinol 7-O-acetyltransferase-like [Solanum lycopersicum]	salutaridinol 7-o-acetyltransferase-like	5.54968	1	F:transferase activity
gi|4382182|gb|AI486811.1|AI486811	PREDICTED: polyphenol oxidase B, chloroplastic-like [Solanum lycopersicum]	polyphenol oxidase	5.49378	13	F:binding; F:catalytic activity; C:plastid; C:thylakoid; P:biosynthetic process; P:metabolic process; ; P:cellular process; P:secondary metabolic process
gi|62132626|gb|AY840091.1|	monoterpene synthase 1 [Solanum lycopersicum]	(-)-camphene tricyclene chloroplastic-like	5.36916	4	F:catalytic activity; P:biosynthetic process; P:cellular process; P:lipid metabolic process; P:secondary metabolic process; F:binding; C:plastid
gi|14685453|gb|BI207729.1|BI207729	PREDICTED: protein TIFY 10A-like [Solanum lycopersicum]	protein tify 10a-like	5.35998	0	-
TA37286_4081	PREDICTED: probable WRKY transcription factor 40-like [Solanum lycopersicum]	probable wrky transcription factor 40-like	5.34788	13	; P:response to endogenous stimulus; P:signal transduction; P:response to biotic stimulus; P:biological_process; F:DNA binding; F:sequence-specific DNA binding transcription factor activity; P:response to stress; C:nucleoplasm
gi|5894627|gb|AW035871.1|AW035871	PREDICTED: uncharacterized protein LOC101258312 [Solanum lycopersicum]	metallothiol transferase fosb	5.33815	2	F:catalytic activity; F:transferase activity
gi|13677474|gb|BG626001.1|BG626001	PREDICTED: subtilisin-like protease-like [Solanum lycopersicum]	subtilisin-like protease-like	5.337	7	P:proteolysis; F:serine-type endopeptidase activity; F:serine-type peptidase activity; F:hydrolase activity; P:negative regulation of catalytic activity; F:peptidase activity; F:identical protein binding
gi|225321004|dbj|AK325215.1|	PREDICTED: alanine--glyoxylate aminotransferase 2 homolog 3, mitochondrial-like [Solanum lycopersicum]	alanine--glyoxylate aminotransferase 2 homolog mitochondrial-like	5.30972	7	F:binding; F:transferase activity;
TA54114_4081	PREDICTED: myb-related protein 308-like [Solanum lycopersicum]	mybpa1 protein	5.26873	3	F:DNA binding; F:chromatin binding; C:intracellular
gi|225318020|dbj|AK323178.1|	PREDICTED: GDSL esterase/lipase At1g28590-like [Solanum lycopersicum]	gdsl esterase lipase	5.26803	9	P:response to stress; P:cell death; C:cell wall; F:hydrolase activity; P:biosynthetic process; ; P:secondary metabolic process; P:transport; P:cellular process; C:extracellular region; C:vacuole; P:catabolic process; P:lipid metabolic process
TA43917_4081	PREDICTED: xanthine dehydrogenase 1-like [Solanum lycopersicum]	xanthine dehydrogenase 1-like	5.23588	9	F:catalytic activity; F:nucleotide binding; F:binding; F:molecular_function; P:metabolic process; P:carbohydrate metabolic process; P:cellular process
TA48362_4081	allene oxide synthase [Solanum lycopersicum]	allene oxide synthase	5.19286	17	F:catalytic activity; P:cellular process; P:lipid metabolic process; P:response to endogenous stimulus; P:metabolic process; P:response to biotic stimulus; C:mitochondrion; P:response to external stimulus; P:response to stress; C:plastid; F:molecular_function; C:membrane; C:thylakoid; F:binding
gi|225313936|dbj|AK327683.1|	jasmonate ZIM-domain protein 1 [Solanum lycopersicum]	jasmonate zim-domain protein 1	4.97834	0	-
gi|225311965|dbj|AK319704.1|	PREDICTED: salutaridinol 7-O-acetyltransferase-like [Solanum lycopersicum]	salutaridinol 7-o-acetyltransferase-like	4.94917	1	F:transferase activity
TA42014_4081	PREDICTED: lanC-like protein 2-like [Solanum lycopersicum]	lanc-like protein 2-like	4.94468	4	C:integral to membrane; P:metabolic process; F:catalytic activity; C:extrinsic to membrane
Solyc02g084850.2.1	---NA---	---NA---	4.94154	2	P:response to abiotic stimulus; P:response to stress
gi|150435812|gb|ES894405.1|ES894405	PREDICTED: salicylate O-methyltransferase-like [Solanum lycopersicum]	s-adenosyl-l-methionine:benzoic acid salicylic acid carboxyl methyltransferase	4.73827	2	F:transferase activity; P:metabolic process; P:cellular process
TA37091_4081	SPM1 protein [Solanum lycopersicum]	spermine synthase	4.7202	13	C:cytoplasm; P:biosynthetic process; ; P:response to stress; P:response to biotic stimulus; F:protein binding; F:transferase activity; P:metabolic process; P:cellular process; C:nucleus; P:secondary metabolic process
gi|58214951|gb|BP878428.1|BP878428	PREDICTED: subtilisin-like protease-like [Solanum lycopersicum]	subtilisin-like protease-like	4.50236	2	P:protein metabolic process; P:catabolic process; F:hydrolase activity
gi|7339358|gb|AW626331.1|AW626331	PREDICTED: polyphenol oxidase B, chloroplastic-like [Solanum lycopersicum]	polyphenol oxidase chloroplastic-like	4.49779	7	F:binding; F:catalytic activity; C:plastid; C:thylakoid; P:biosynthetic process; P:metabolic process;
gi|225319300|dbj|AK324059.1|	SPM1 protein [Solanum lycopersicum]	spermine synthase	4.45813	13	C:cytoplasm; P:biosynthetic process; ; P:response to stress; P:response to biotic stimulus; F:protein binding; F:transferase activity; P:metabolic process; P:cellular process; C:nucleus; P:secondary metabolic process
gi|16247777|gb|BI933305.1|BI933305	PREDICTED: protein TRANSPARENT TESTA 12-like [Solanum lycopersicum]	protein transparent testa 12-like	4.3948	5	C:cell; C:membrane; F:transporter activity; P:transport; P:cellular process
gi|14684087|gb|BI206363.1|BI206363	PREDICTED: protein TRANSPARENT TESTA 12-like [Solanum lycopersicum]	protein transparent testa 12-like	4.34069	6	P:response to biotic stimulus; C:vacuole; F:transporter activity; C:plasma membrane; P:transport; P:cellular process
gi|5604406|gb|AI898504.1|AI898504	PREDICTED: lipase-like [Solanum lycopersicum]	lipase-like isoform 2	4.33566	0	-
gi|12632540|gb|BG132352.1|BG132352	SPM1 protein [Solanum lycopersicum]	spermine synthase-like	4.24381	8	C:cytoplasm; P:biosynthetic process; ; P:response to stress; P:response to biotic stimulus; F:transferase activity
gi|16228871|gb|BI924804.1|BI924804	SPM1 protein [Solanum lycopersicum]	spermine synthase	4.24289	10	C:cytoplasm; P:biosynthetic process; ; P:response to stress; P:response to biotic stimulus; F:protein binding; F:transferase activity; C:nucleus
gi|117694333|gb|DB687234.1|DB687234	PREDICTED: uncharacterized protein LOC101256982 [Solanum lycopersicum]	PREDICTED: uncharacterized protein LOC101256982	4.17615	3	C:mitochondrion; F:molecular_function; P:biological_process
gi|225319342|dbj|AK324101.1|	PREDICTED: lipoxygenase homology domain-containing protein 1-like [Solanum lycopersicum]	lipoxygenase homology domain-containing protein 1-like	4.16577	3	C:vacuole; C:membrane; C:plastid; C:thylakoid; C:plasma membrane
gi|924625|gb|U20592.1|SLU20592	uncharacterized protein LOC544001 precursor [Solanum lycopersicum]	kunitz-like protease partial	4.01811	2	F:enzyme regulator activity; P:biological_process
Solyc05g010420.1.1	---NA---	---NA---	4.00872	5	F:catalytic activity; P:biosynthetic process;
gi|117703578|gb|DB695744.1|DB695744|	---NA---	---NA---	4.00145	0	-
gi|225321038|dbj|AK325249.1|	PREDICTED: vacuolar amino acid transporter 1-like isoform 1 [Solanum lycopersicum]	vacuolar amino acid transporter 1-like	3.98137	1	C:membrane
gi|225315768|dbj|AK321920.1|	PREDICTED: lanC-like protein 2-like [Solanum lycopersicum]	lanc-like protein 2-like	3.85978	3	P:metabolic process; C:membrane; F:catalytic activity
gi|5275126|gb|AI777019.1|AI777019|	---NA---	---NA---	3.83949	0	-
gi|225312346|dbj|AK319887.1|	PREDICTED: bark storage protein A-like [Solanum tuberosum]	bark storage protein a-like	3.82455	3	F:catalytic activity; P:nucleobase-containing compound metabolic process; C:plasma membrane
gi|1654139|gb|U37840.1|SLU37840	lipoxygenase [Solanum lycopersicum]	linoleate 13s-lipoxygenase 3- chloroplastic-like	3.72736	7	P:biosynthetic process; P:cellular process; P:lipid metabolic process; F:catalytic activity; F:binding; C:plastid; C:thylakoid; P:metabolic process; F:protein binding
gi|225320302|dbj|AK324775.1|	wound-inducible carboxypeptidase precursor [Solanum lycopersicum]	serine carboxypeptidase-like 20-like	3.6987	3	C:vacuole; F:hydrolase activity; P:protein metabolic process; P:catabolic process
gi|16247763|gb|BI933291.1|BI933291	PREDICTED: phenylalanine ammonia-lyase-like [Solanum lycopersicum]	phenylalanine ammonia-lyase	3.68001	6	C:cytoplasm; F:catalytic activity; P:biosynthetic process; ; P:secondary metabolic process; P:catabolic process; P:cellular process
gi|225316794|dbj|AK322548.1|	PREDICTED: phospholipase A1-II 1-like isoform 1 [Solanum lycopersicum]	phospholipase a1-iigamma-like	3.67142	3	F:hydrolase activity; P:catabolic process; P:lipid metabolic process; P:cellular process
TA42576_4081	wound-inducible carboxypeptidase precursor [Solanum lycopersicum]	serine carboxypeptidase-like 20-like	3.67113	2	F:hydrolase activity; P:protein metabolic process; P:catabolic process
gi|52619125|gb|AJ831864.1|AJ831864	non-specific lipid-transfer protein 2 precursor [Solanum lycopersicum]	non-specific lipid-transfer protein 2-like	3.65899	3	P:response to stress; F:lipid binding; P:transport
TA50399_4081	PREDICTED: protein TRANSPARENT TESTA 12-like [Solanum lycopersicum]	protein transparent testa 12-like	3.61412	4	F:transporter activity; P:transport; P:cellular process; C:membrane
Solyc03g116500.2.1	polygalacturonase [Solanum lycopersicum]	probable polygalacturonase at1g80170-like	3.5138	6	C:extracellular region; C:cell wall; F:hydrolase activity; F:protein binding; P:carbohydrate metabolic process; P:cellular process
gi|10903994|gb|BF098196.1|BF098196	PREDICTED: MADS-box transcription factor 50-like [Solanum lycopersicum]	agamous-like mads-box protein agl19-like	3.48506	7	F:sequence-specific DNA binding transcription factor activity; F:DNA binding; F:protein binding; C:nucleus; ; C:nucleoplasm
gi|8104907|gb|AW929506.1|AW929506	PREDICTED: phenylalanine ammonia-lyase-like [Solanum lycopersicum]	phenylalanine ammonia-lyase	3.45919	6	C:cytoplasm; F:catalytic activity; P:biosynthetic process; ; P:secondary metabolic process; P:catabolic process; P:cellular process
TA36040_4081	---NA---	---NA---	3.41121	0	-
Solyc11g065190.1.1	PREDICTED: ubiquitin-conjugating enzyme E2 19-like [Solanum lycopersicum]	ubiquitin-conjugating enzyme 19 family protein	3.38172	10	P:protein metabolic process; P:catabolic process; P:cellular process; P:anatomical structure morphogenesis; P:cellular component organization; P:cell growth; P:response to stress; P:response to biotic stimulus; F:catalytic activity; P:cellular protein modification process; P:biosynthetic process; P:DNA metabolic process; P:cell cycle; C:cytoplasm; C:nucleus
Solyc03g007240.2.1	SPM1 protein [Solanum lycopersicum]	spermine synthase	3.37793	10	C:cytoplasm; P:biosynthetic process; ; P:response to stress; P:response to biotic stimulus; F:protein binding; F:transferase activity; C:nucleus
gi|13678583|gb|BG627110.1|BG627110	PREDICTED: serine protease inhibitor 1-like isoform 1 [Solanum lycopersicum]	kunitz-type protease inhibitor precursor	3.36228	1	F:enzyme regulator activity
gi|16241872|gb|BI929069.1|BI929069	PREDICTED: ABC transporter G family member 11-like [Solanum lycopersicum]	abc transporter g family member 11-like	3.30681	4	P:nucleobase-containing compound metabolic process; P:catabolic process; F:nucleotide binding; F:hydrolase activity; C:membrane
TA36168_4081	PREDICTED: 24-methylenesterol C-methyltransferase 2-like [Solanum lycopersicum]	24-methylenesterol c-methyltransferase 2-like	3.27385	6	P:cell growth; P:metabolic process; P:cellular process; P:multicellular organismal development; P:biosynthetic process; P:DNA metabolic process; P:cell cycle; F:transferase activity; P:lipid metabolic process
TA39333_4081	PREDICTED: shikimate O-hydroxycinnamoyltransferase-like [Solanum lycopersicum]	hydroxycinnamoyl transferase	3.24899	8	F:transferase activity; P:biosynthetic process; ; P:secondary metabolic process; P:biological_process
Solyc03g123400.1.1	PREDICTED: nodulation-signaling pathway 1 protein [Solanum lycopersicum]	nodulation-signaling pathway 1	3.24896	1
gi|19208|emb|X04792.1|	1-aminocyclopropane-1-carboxylate oxidase	1-aminocyclopropane-1-carboxylate oxidase	3.22883	8	F:binding; P:biosynthetic process; ; P:response to stress; P:fruit ripening; F:catalytic activity; P:metabolic process
gi|225320003|dbj|AK324373.1|	PREDICTED: calmodulin-like [Solanum lycopersicum]	calmodulin-5 6 7 8-like	3.22797	3	F:catalytic activity; P:metabolic process; F:binding
gi|225322197|dbj|AK326213.1|	PREDICTED: O-acyltransferase WSD1-like [Solanum tuberosum]	o-acyltransferase wsd1-like	3.20116	2	F:diacylglycerol O-acyltransferase activity; P:glycerolipid biosynthetic process
gi|225316286|dbj|AK322239.1|	PREDICTED: probable caffeoyl-CoA O-methyltransferase At4g26220-like isoform 2 [Solanum lycopersicum]	probable caffeoyl- o-methyltransferase at4g26220-like	3.18212	6	F:transferase activity; C:cytosol; P:metabolic process; P:cellular process; P:biosynthetic process; ; P:secondary metabolic process
Solyc04g071070.2.1	---NA---	---NA---	3.15535	4	P:cellular component organization; P:cellular process; F:structural molecule activity; C:cell wall
gi|225312166|dbj|AK326904.1|	PREDICTED: fumarylacetoacetase-like [Solanum lycopersicum]	fumarylacetoacetase-like	3.14431	7	C:cytosol; P:cell death; F:hydrolase activity; P:cellular process; P:catabolic process;
gi|225316664|dbj|AK328628.1|	PREDICTED: uncharacterized protein LOC101253783 [Solanum lycopersicum]	PREDICTED: uncharacterized protein LOC101253783	3.14255	0	-
gi|58239399|gb|BP895928.1|BP895928	PREDICTED: uncharacterized protein LOC102605341 isoform X1 [Solanum tuberosum]	PREDICTED: uncharacterized protein LOC102605341 isoform X1	3.1094	3	P:cellular component organization; P:cellular process; F:transferase activity; P:cell cycle
TA38323_4081	PREDICTED: GDSL esterase/lipase At1g28590-like [Solanum lycopersicum]	acetylajmalan esterase-like	3.07806	1	F:hydrolase activity
gi|7337434|gb|AW624407.1|AW624407	PREDICTED: probable caffeoyl-CoA O-methyltransferase At4g26220-like isoform 2 [Solanum lycopersicum]	probable caffeoyl- o-methyltransferase at4g26220-like isoform 2	3.06301	0	-
gi|225319214|dbj|AK323973.1|	PREDICTED: deacetylvindoline O-acetyltransferase-like [Solanum lycopersicum]	salutaridinol 7-o-acetyltransferase-like	3.00979	1	F:transferase activity
gi|16227260|gb|BI924266.1|BI924266	PREDICTED: probable caffeoyl-CoA O-methyltransferase At4g26220-like isoform 2 [Solanum lycopersicum]	probable caffeoyl- o-methyltransferase at4g26220-like isoform 2	2.9943	0	-
gi|4380082|gb|AI484711.1|AI484711|	---NA---	---NA---	2.97923	0	-
TA38005_4081	yfe37 protein [Solanum lycopersicum]	3-beta hydroxysteroid dehydrogenase	2.97226	3	C:cytoplasm; F:catalytic activity; P:metabolic process
TA55162_4081	PREDICTED: methionine gamma-lyase-like [Solanum lycopersicum]	methionine gamma-lyase-like	2.93892	8	F:binding; F:transferase activity; P:catabolic process; ; P:metabolic process; P:cellular process; F:catalytic activity; C:cytosol; P:cellular component organization
gi|225315896|dbj|AK328455.1|	PREDICTED: methionine gamma-lyase-like [Solanum lycopersicum]	methionine gamma-lyase-like	2.93184	8	F:binding; F:transferase activity; P:catabolic process; ; P:metabolic process; P:cellular process; F:catalytic activity; C:cytosol; P:cellular component organization
gi|225926556|gb|GO376336.1|GO376336	PREDICTED: protein TIFY 10A-like [Solanum lycopersicum]	protein tify 10a-like	2.9287	0	-
gi|225317135|dbj|AK328900.1|	PREDICTED: tropinone reductase homolog At1g07440-like [Solanum lycopersicum]	tropinone reductase homolog at1g07440-like	2.92704	3	C:cytosol; F:catalytic activity; P:metabolic process
gi|12626912|gb|BG126724.1|BG126724	PREDICTED: transcriptional activator Myb-like [Solanum lycopersicum]	transcriptional activator myb-like	2.92224	3	F:DNA binding; F:chromatin binding; C:intracellular
TA56492_4081	PREDICTED: heat stress transcription factor B-3-like [Solanum lycopersicum]	heat stress transcription factor b-3-like	2.90691	9	; P:response to stress; P:response to abiotic stimulus; F:DNA binding; F:sequence-specific DNA binding transcription factor activity; P:biological_process; P:catabolic process; P:cellular process; P:secondary metabolic process; C:nucleus; C:nucleoplasm
gi|225316587|dbj|AK322540.1|	yfe37 protein [Solanum lycopersicum]	3-beta hydroxysteroid dehydrogenase	2.87697	2	F:catalytic activity; P:metabolic process
gi|120475097|gb|DV935798.1|DV935798|	---NA---	---NA---	2.87387	0	-
gi|225319722|dbj|AK324283.1|	PREDICTED: chlorophyllase-2, chloroplastic-like [Solanum lycopersicum]	chlorophyllase- chloroplastic-like	2.86976	2	F:chlorophyllase activity; P:chlorophyll catabolic process
gi|225321644|dbj|AK325661.1|	PREDICTED: uncharacterized protein LOC102598606 [Solanum tuberosum]	retroelement pol polyprotein	2.85527	8	F:RNA-directed DNA polymerase activity; F:nucleic acid binding; P:DNA integration; F:zinc ion binding; P:oxidation-reduction process; F:oxidoreductase activity; C:cellular_component; F:metal ion binding
gi|225314854|dbj|AK321203.1|	formate dehydrogenase [Solanum lycopersicum]	formate dehydrogenase	2.85382	13	P:response to external stimulus; P:response to stress; F:nucleotide binding; P:biological_process; F:catalytic activity; C:plastid; C:thylakoid; C:mitochondrion; P:metabolic process; C:cell; P:cellular process
gi|148538222|dbj|AK246988.1|	PREDICTED: arginine decarboxylase-like [Solanum lycopersicum]	arginine decarboxylase-like	2.84223	2	F:catalytic activity; F:binding
Solyc10g006480.1.1	---NA---	---NA---	2.83823	1	F:protein binding
gi|6058281|gb|AW092686.1|AW092686	PREDICTED: ethylene-responsive transcription factor ERF034-like [Solanum lycopersicum]	ethylene-responsive transcription factor erf034-like	2.82549	5	P:regulation of transcription, DNA-dependent; P:transcription, DNA-dependent; C:nucleus; F:sequence-specific DNA binding transcription factor activity; F:DNA binding
Solyc05g008140.2.1	PREDICTED: uncharacterized protein LOC101254383 [Solanum lycopersicum]	PREDICTED: uncharacterized protein LOC101254383	2.81556	0	-
gi|13681191|gb|BG629718.1|BG629718	PREDICTED: proteinase inhibitor I-B-like [Solanum lycopersicum]	wound-induced proteinase inhibitor 1-like	2.79261	2	P:response to external stimulus; P:response to stress; F:enzyme regulator activity
gi|225312841|dbj|AK320183.1|	PREDICTED: LOW QUALITY PROTEIN: homogentisate 1,2-dioxygenase [Solanum lycopersicum]	homogentisate -dioxygenase	2.78673	11	C:cytosol; P:biological_process; P:transport; P:cellular component organization; P:cellular process; P:catabolic process; ; F:catalytic activity; P:lipid metabolic process
gi|225315879|dbj|AK328438.1|	PREDICTED: 4-coumarate--CoA ligase 1-like [Solanum lycopersicum]	4-coumarate-- ligase 2-like	2.76859	5	F:nucleotide binding; F:catalytic activity; P:biosynthetic process; ; P:secondary metabolic process
gi|116645180|gb|EG553122.1|EG553122	PREDICTED: ethylene-responsive transcription factor ERF109-like [Solanum lycopersicum]	ethylene-responsive transcription factor erf109-like	2.75812	5	F:sequence-specific DNA binding transcription factor activity; ; F:DNA binding; C:nucleoplasm
gi|12626356|gb|BG126168.1|BG126168	PREDICTED: ethylene-responsive transcription factor RAP2-7-like isoform X2 [Solanum tuberosum]	ethylene-responsive transcription factor rap2-7-like isoform x2	2.75675	6	; F:DNA binding; F:sequence-specific DNA binding transcription factor activity; C:nucleus; C:nucleoplasm
gi|7647032|gb|AW738087.1|AW738087	PREDICTED: shikimate O-hydroxycinnamoyltransferase-like [Solanum lycopersicum]	hydroxycinnamoyl transferase	2.7482	2	F:transferase activity; P:biosynthetic process
gi|225319295|dbj|AK324054.1|	PREDICTED: glucan endo-1,3-beta-glucosidase 13-like [Solanum lycopersicum]	glucan endo- -beta-glucosidase 12-like	2.73636	3	F:hydrolase activity; P:carbohydrate metabolic process; P:cellular process
gi|225316693|dbj|AK328657.1|	---NA---	---NA---	2.7288	0	-
gi|225317364|dbj|AK322920.1|	PREDICTED: uncharacterized protein LOC101267367 [Solanum lycopersicum]	lipase class 3 family protein	2.72668	3	F:hydrolase activity; P:catabolic process; P:lipid metabolic process; P:cellular process
gi|225318909|dbj|AK323867.1|	PREDICTED: annexin D4-like [Solanum lycopersicum]	annexin d4-like	2.72413	3	P:biological_process; F:lipid binding; F:binding
gi|62932406|gb|BW689995.1|BW689995	PREDICTED: translocon-associated protein subunit beta-like [Solanum lycopersicum]	translocon-associated protein subunit beta	2.71326	8	P:response to stress; P:response to biotic stimulus; C:Golgi apparatus; P:cellular process; C:plasma membrane; C:membrane; C:vacuole; C:extracellular region; C:endoplasmic reticulum
gi|117681178|gb|DB711714.1|DB711714	PREDICTED: filament-like plant protein 6-like [Solanum lycopersicum]	filament-like plant protein 7-like	2.68517	4	P:chromatin silencing; F:molecular_function; P:histone H3-K9 methylation; P:biological_process
gi|7338830|gb|AW625803.1|AW625803	PREDICTED: shikimate O-hydroxycinnamoyltransferase-like [Solanum lycopersicum]	hydroxycinnamoyl transferase	2.68044	3	F:transferase activity; P:biosynthetic process
Solyc01g090180.2.1	PREDICTED: 4,5-DOPA dioxygenase extradiol-like protein-like [Solanum lycopersicum]	dioxygenase extradiol-like protein-like	2.68002	5	F:binding; P:metabolic process; P:cellular process; F:catalytic activity
gi|62934472|gb|BW692061.1|BW692061|	---NA---	---NA---	2.66983	0	-
gi|225315380|dbj|AK321533.1|	PREDICTED: uncharacterized protein LOC101252815 [Solanum lycopersicum]	polyadenylate-binding protein 1-b-binding protein	2.66405	7	P:anatomical structure morphogenesis; P:cell differentiation; P:multicellular organismal development; P:cell growth; C:endosome; C:Golgi apparatus; C:plastid; P:response to stress; P:response to biotic stimulus; P:signal transduction
Solyc02g093120.2.1	PREDICTED: U1 small nuclear ribonucleoprotein A-like [Solanum lycopersicum]	u1 small nuclear ribonucleoprotein a-like	2.66146	2	F:nucleic acid binding; F:nucleotide binding
gi|5894927|gb|AW036085.1|AW036085	PREDICTED: snakin-2-like [Solanum tuberosum]	PREDICTED: snakin-2-like	2.65196	0	-
gi|68300818|gb|DQ020644.1|	PREDICTED: DNA-directed RNA polymerase II subunit RPB1 [Solanum lycopersicum]	rna polymerase ii largest subunit	2.64393	16	F:transferase activity; P:cellular protein modification process; C:plasma membrane; C:nucleoplasm; P:reproduction; P:post-embryonic development; F:DNA binding; P:metabolic process; P:cellular process; P:nucleobase-containing compound metabolic process; C:plastid; C:vacuole; P:regulation of gene expression, epigenetic; P:DNA metabolic process; P:biosynthetic process; ; C:nucleolus
gi|146552016|gb|EF550528.1|	S-adenosylmethionine decarboxylase [Solanum lycopersicum]	s-adenosylmethionine decarboxylase proenzyme	2.62008	6	P:biosynthetic process; P:nucleobase-containing compound metabolic process; ; F:catalytic activity
gi|47105081|gb|BT013666.1|	PREDICTED: DNA repair protein UVH3-like [Solanum lycopersicum]	dna repair protein uvh3-like	2.61848	9	P:response to stress; P:DNA metabolic process; P:response to abiotic stimulus; F:nuclease activity; P:biosynthetic process; P:cellular protein modification process; P:carbohydrate metabolic process; F:DNA binding; C:nucleus
gi|225321053|dbj|AK325264.1|	PREDICTED: cysteine proteinase 3-like [Solanum lycopersicum]	cysteine proteinase 3-like	2.61802	3	C:vacuole; P:protein metabolic process; P:catabolic process; F:hydrolase activity
TA37090_4081	PREDICTED: UDP-glycosyltransferase 85A2-like [Solanum lycopersicum]	udp-glycosyltransferase 85a2-like	2.60708	2	F:transferase activity; P:metabolic process
gi|15197217|gb|BI422637.1|BI422637	formate dehydrogenase [Solanum lycopersicum]	formate dehydrogenase	2.60402	13	P:response to external stimulus; P:response to stress; F:nucleotide binding; P:biological_process; F:catalytic activity; C:plastid; C:thylakoid; C:mitochondrion; P:metabolic process; C:cell; P:cellular process
gi|225313121|dbj|AK327264.1|	PREDICTED: uncharacterized protein C167.05-like isoform 2 [Solanum lycopersicum]	dessication responsive protein	2.60134	7	C:cytoplasm; P:response to stress; P:response to abiotic stimulus; P:biosynthetic process; P:cellular process; P:lipid metabolic process; C:plasma membrane; P:response to extracellular stimulus; P:cell communication; P:response to biotic stimulus
gi|225321397|dbj|AK319264.1|	PREDICTED: protein LHY-like [Solanum lycopersicum]	protein lhy-like	2.59687	3	F:chromatin binding; F:DNA binding; C:intracellular
gi|68510417|gb|DQ100158.1||	senescence-inducible chloroplast stay-green protein 1 [Solanum lycopersicum]	senescence-inducible chloroplast stay-green protein	2.58461	0	-
Solyc08g080090.2.1	senescence-inducible chloroplast stay-green protein 1 [Solanum lycopersicum]	senescence-inducible chloroplast stay-green protein	2.58461	0	-
gi|225311516|dbj|AK326455.1|	PREDICTED: probable WRKY transcription factor 40-like [Solanum lycopersicum]	probable wrky transcription factor 40-like	2.57203	12	P:response to biotic stimulus; ; P:cellular process; F:DNA binding; P:signal transduction; P:biological_process; F:sequence-specific DNA binding transcription factor activity; P:response to stress; P:response to endogenous stimulus; C:nucleoplasm
gi|16245096|gb|BI930624.1|BI930624	PREDICTED: IAA-amino acid hydrolase ILR1-like 4-like [Solanum lycopersicum]	iaa-amino acid hydrolase ilr1-like 4-like	2.57191	7	F:hydrolase activity; P:response to external stimulus; P:response to stress; C:plasma membrane; P:response to biotic stimulus; C:endoplasmic reticulum;
gi|14681653|gb|BI203929.1|BI203929	hypothetical protein LOTGIDRAFT_131369, partial [Lottia gigantea]	hypothetical protein LOTGIDRAFT_131369, partial	2.56695	4	P:cellular component organization; P:cellular process; F:structural molecule activity; C:cell wall
gi|225317271|dbj|AK322827.1|	myo-inositol oxygenase [Solanum lycopersicum]	myo-inositol oxygenase	2.56532	5	C:cytoplasm; F:binding; P:carbohydrate metabolic process; P:cellular process; P:catabolic process; F:catalytic activity; P:metabolic process
gi|116645333|gb|EG553275.1|EG553275	PREDICTED: leucoanthocyanidin dioxygenase-like [Solanum lycopersicum]	2-oxoglutarate and fe -dependent oxygenase superfamily protein	2.56347	6	C:cytoplasm; F:binding; F:catalytic activity; P:metabolic process
TA44546_4081	PREDICTED: uncharacterized protein LOC101264805 [Solanum lycopersicum]	uncharacterized loc101211120	2.55507	2	C:cytosol; C:plastid
gi|117715463|gb|DB704225.1|DB704225	PREDICTED: protein IN2-1 homolog B-like [Solanum lycopersicum]	glutathione s-transferase l3-like	2.52381	2	P:metabolic process; P:cellular process; F:protein binding
gi|117722295|gb|DB684196.1|DB684196	PREDICTED: GDSL esterase/lipase At1g28590-like [Solanum lycopersicum]	acetylajmalan esterase-like	2.52381	1	F:hydrolase activity
TA41641_4081	PREDICTED: metallocarboxypeptidase inhibitor-like [Solanum lycopersicum]	metallocarboxypeptidase inhibitor-like	2.52063	2	P:biological_process; F:enzyme regulator activity
gi|148537638|dbj|AK246404.1|	PREDICTED: probable calcium-binding protein CML25-like [Solanum lycopersicum]	probable calcium-binding protein cml25-like	2.51921	2	F:catalytic activity; F:binding
gi|10806060|gb|BF052164.1|BF052164|	---NA---	---NA---	2.51853	0	-
gi|9431492|gb|BE433649.1|BE433649	mitochondrial formate dehydrogenase [Nicotiana attenuata]	formate dehydrogenase	2.51221	24	P:cellular process; P:lipid metabolic process; F:nucleotide binding; P:multicellular organismal development; P:metabolic process; P:biosynthetic process; C:mitochondrion; P:response to abiotic stimulus; P:response to stress; P:response to external stimulus; P:cell differentiation; F:catalytic activity; F:transferase activity; C:thylakoid; C:plastid; P:biological_process; C:membrane; C:endoplasmic…
TA40663_4081	PREDICTED: isoflavone reductase homolog [Solanum lycopersicum]	isoflavone reductase homolog	2.51197	3	P:biological_process; C:cytoplasm; F:catalytic activity
gi|225923216|gb|GO372514.1|GO372514	PREDICTED: ferredoxin-1, chloroplastic-like [Solanum lycopersicum]	ferredoxin- chloroplastic-like	2.50486	7	P:protein metabolic process; P:cellular process; F:binding; F:molecular_function; C:plastid; P:generation of precursor metabolites and energy
gi|148538356|dbj|AK247122.1|	PREDICTED: uncharacterized protein LOC101257038 [Solanum lycopersicum]	ethylene-regulated transcript 2	2.50399	1	C:nucleus
gi|117712298|gb|DB698684.1|DB698684	PREDICTED: cellulose synthase-like protein G3-like [Solanum lycopersicum]	cellulose synthase-like protein g3-like	2.50267	6	C:membrane; F:transferase activity; P:biosynthetic process; P:carbohydrate metabolic process; P:cellular process; P:nucleobase-containing compound metabolic process
gi|18262249|gb|BM410619.1|BM410619	PREDICTED: probable 2-oxoglutarate/Fe(II)-dependent dioxygenase-like [Solanum lycopersicum]	probable 2-oxoglutarate fe -dependent dioxygenase-like	2.49	5	P:biosynthetic process; ; P:secondary metabolic process; F:catalytic activity; P:metabolic process
gi|117677690|gb|DB686099.1|DB686099	PREDICTED: heme-binding protein 2-like [Solanum lycopersicum]	heme-binding protein 2-like	2.48024	1	C:cytoplasm
gi|7338857|gb|AW625830.1|AW625830	PREDICTED: uncharacterized protein LOC101268293 [Solanum lycopersicum]	saur family protein	2.47874	1	P:response to endogenous stimulus
TA51698_4081	PREDICTED: translocon-associated protein subunit beta-like [Solanum lycopersicum]	translocon-associated protein subunit beta-like	2.47789	0	-
gi|117702659|gb|DB725057.1|DB725057|	---NA---	---NA---	2.47739	0	-
gi|225315981|dbj|AK328540.1|	PREDICTED: agamous-like MADS-box protein AGL31-like [Solanum lycopersicum]	flowering locus c	2.47086	7	F:protein binding; F:DNA binding; F:sequence-specific DNA binding transcription factor activity; C:nucleus; ; C:nucleoplasm
gi|225316298|dbj|AK322251.1|	PREDICTED: transcription initiation factor IIB-2-like [Solanum lycopersicum]	transcription initiation factor iib-2	2.46828	10	F:translation factor activity, nucleic acid binding; F:protein binding; F:binding; ; P:cellular component organization; P:nucleobase-containing compound metabolic process; C:nucleus; C:ribosome; P:translation
gi|88605599|gb|DY523456.1|DY523456	PREDICTED: cytochrome P450 94A1-like [Solanum lycopersicum]	cytochrome p450 94a1-like	2.46393	6	F:binding; F:molecular_function; F:catalytic activity; P:metabolic process
gi|14684096|gb|BI206372.1|BI206372|	---NA---	---NA---	2.44276	0	-
Solyc08g065230.1.1	Enhanced disease resistance 1	Enhanced disease resistance 1	2.43994	0	-
gi|225319316|dbj|AK324075.1|	PREDICTED: uncharacterized protein LOC101247711 [Solanum lycopersicum]	coatomer subunit zeta-1-like	2.43839	1	P:transport
gi|225924663|gb|GO374313.1|GO374313	PREDICTED: isoflavone 2'-hydroxylase-like [Solanum tuberosum]	isoflavone 2 -hydroxylase-like	2.4381	7	F:binding; F:catalytic activity; F:molecular_function; P:metabolic process
gi|1370139|emb|X98308.1|	myb-related transcription factor [Solanum lycopersicum]	myb-related transcription factor	2.43675	16	P:response to stress; P:response to endogenous stimulus; P:biosynthetic process; P:cellular process; P:response to abiotic stimulus; F:DNA binding; P:biological_process; P:signal transduction; F:chromatin binding; C:intracellular
gi|12632652|gb|BG132464.1|BG132464	ATP synthase CF1 beta subunit (chloroplast) [Capsicum annuum]	atp synthase cf1 beta subunit	2.43272	8	F:hydrolase activity; F:transporter activity; P:transport; P:cellular process; P:biosynthetic process; P:generation of precursor metabolites and energy; P:nucleobase-containing compound metabolic process; C:membrane; C:intracellular; C:plastid; C:thylakoid; F:nucleotide binding
Solyc04g071100.1.1	---NA---	---NA---	2.43223	0	-
gi|14687072|gb|BI209348.1|BI209348	jasmonate ZIM-domain protein 3 [Solanum lycopersicum]	jasmonate zim-domain protein 3	2.42907	0	-
gi|19235|emb|X55688.1|	S14981extensin class I (clone w1-8 L) - tomato (fragment)	s14981extensin class i (clone w1-8 l) - tomato	2.42565	0	-
gi|1161571|emb|X94946.1|	proteinase inhibitor type-2 CEVI57 precursor [Solanum lycopersicum]	proteinase inhibitor type-2 cevi57-like	2.42384	2	P:biological_process; F:enzyme regulator activity
gi|225311355|dbj|AK319494.1|	PREDICTED: thioredoxin M3, chloroplastic-like [Solanum lycopersicum]	thioredoxin m	2.42038	11	P:metabolic process; P:transport; F:enzyme regulator activity; P:cellular homeostasis; F:molecular_function; P:multicellular organismal development; C:plastid; P:cell communication; P:biological_process; F:catalytic activity
gi|16245972|gb|BI931500.1|BI931500|	---NA---	---NA---	2.41572	0	-
gi|225320133|dbj|AK324503.1|	PREDICTED: monoglyceride lipase-like [Solanum lycopersicum]	monoglyceride lipase-like	2.41102	3	F:hydrolase activity; P:metabolic process; C:cytoplasm
gi|12625157|gb|BG124969.1|BG124969	PREDICTED: uncharacterized protein LOC101259097 [Solanum lycopersicum]	ac transposase	2.40983	2	F:protein binding; F:nucleic acid binding
TA37423_4081	glutathione S-transferase/peroxidase [Solanum lycopersicum]	probable glutathione s-transferase-like	2.40055	7	P:response to endogenous stimulus; P:signal transduction; F:catalytic activity; F:transferase activity; P:response to stress;
gi|9508985|gb|BE463214.1|BE463214	non-specific lipid-transfer protein 1 precursor [Solanum lycopersicum]	non-specific lipid-transfer protein 2-like	2.39981	3	P:response to stress; F:lipid binding; P:transport
gi|7336392|gb|AW623365.1|AW623365	Formate dehydrogenase [Theobroma cacao]	formate dehydrogenase	2.39764	12	P:response to external stimulus; P:response to stress; F:nucleotide binding; F:catalytic activity; C:plastid; C:thylakoid; C:mitochondrion; P:metabolic process; C:cell; P:cellular process
gi|6534517|gb|AW222833.1|AW222833	PREDICTED: uncharacterized protein LOC101258129 [Solanum lycopersicum]	PREDICTED: uncharacterized protein LOC101258129	2.39578	1	F:binding
gi|117708003|gb|DB696712.1|DB696712	PREDICTED: IAA-amino acid hydrolase ILR1-like 4-like [Solanum lycopersicum]	iaa-amino acid hydrolase ilr1-like 4-like	2.3903	2	F:hydrolase activity; P:metabolic process
gi|405581|gb|L21194.1|TOMARPIX	proteinase inhibitor type-2 TR8 precursor [Solanum lycopersicum]	trypsin proteinase inhibitor precursor	2.38456	2	P:biological_process; F:enzyme regulator activity
Solyc08g007970.2.1	PREDICTED: uncharacterized protein LOC101251402 [Solanum lycopersicum]	transport family protein	2.3809	1	P:protein metabolic process
gi|58227754|gb|BP884283.1|BP884283	PREDICTED: agamous-like MADS-box protein AGL31-like [Solanum lycopersicum]	agamous-like mads-box protein agl31-like	2.37994	5	C:nucleus; ; F:sequence-specific DNA binding transcription factor activity; C:nucleoplasm
gi|16227661|gb|BI924398.1|BI924398	PREDICTED: uncharacterized protein LOC101246472 [Solanum lycopersicum]	zinc ion binding	2.37283	2	F:binding; C:intracellular
gi|575951|emb|Z46674.1||	---NA---	---NA---	2.36996	0	-
gi|25140461|gb|AY157061.1|	PREDICTED: WRKY transcription factor 22 [Solanum lycopersicum]	wrky transcription factor	2.34829	5	F:sequence-specific DNA binding transcription factor activity; F:DNA binding; ; C:nucleoplasm
gi|4384907|gb|AI489536.1|AI489536	PREDICTED: probable pectinesterase/pectinesterase inhibitor 51-like [Solanum lycopersicum]	probable pectinesterase pectinesterase inhibitor 51-like	2.34757	9	P:cellular component organization; P:cellular process; C:cell wall; F:hydrolase activity; F:enzyme regulator activity; P:biological_process; P:carbohydrate metabolic process; P:catabolic process
gi|16227302|gb|BI924270.1|BI924270	---NA---	---NA---	2.34693	0	-
Solyc03g044050.1.1	PREDICTED: uncharacterized protein LOC102596676 [Solanum tuberosum]	replication protein a 70 kda dna-binding subunit b-like	2.34528	0	-
gi|116645730|gb|EG553672.1|EG553672	xylem sap protein 10 kDa [Solanum lycopersicum]	lipid-transfer protein dir1-like	2.34195	2	F:hydrolase activity; P:protein metabolic process; P:catabolic process
gi|225314254|dbj|AK321000.1|	PREDICTED: ethylene-responsive transcription factor CRF2-like [Solanum lycopersicum]	ethylene-responsive transcription factor crf2-like	2.34171	5	F:sequence-specific DNA binding transcription factor activity; ; F:DNA binding; C:nucleoplasm
Solyc08g067640.1.1	---NA---	---NA---	2.33081	0	-
Solyc10g045240.1.1	Beta-glucosidase 13-like	Beta-glucosidase 13-like	2.32603	2	P:carbohydrate metabolic process; F:hydrolase activity
gi|117699474|gb|DB713387.1|DB713387	PREDICTED: uncharacterized protein LOC101262209 [Solanum lycopersicum]	transcription initiation factor tfiid subunit 4b-like	2.31784	5	C:transcription factor TFIID complex; P:DNA-dependent transcription, initiation; F:protein heterodimerization activity; P:translational initiation; F:translation initiation factor activity
gi|225321318|dbj|AK319191.1|	PREDICTED: BAG family molecular chaperone regulator 6-like [Solanum lycopersicum]	bag family molecular chaperone regulator 6-like	2.31703	1	F:protein binding
gi|225312071|dbj|AK326809.1|	PREDICTED: uncharacterized protein LOC101249443 isoform 2 [Solanum lycopersicum]	PREDICTED: uncharacterized protein LOC101249443 isoform 2	2.31499	0	-
Solyc07g007750.2.1	defensin protein [Solanum lycopersicum]	defensin protein	2.31433	5	P:response to stress; P:response to biotic stimulus; C:extracellular region; P:biological_process; P:protein metabolic process; P:catabolic process; F:hydrolase activity
gi|225322006|dbj|AK326022.1|	PREDICTED: putative methyltransferase DDB_G0268948-like [Solanum lycopersicum]	methyltransferase ddb_g0268948-like	2.31067	4	P:biological_process; P:metabolic process; P:cellular process; C:mitochondrion; F:transferase activity
gi|9292468|gb|BE354492.1|BE354492	PREDICTED: aquaporin SIP1-2-like isoform 1 [Solanum lycopersicum]	aquaporin sip1-2-like	2.30098	4	C:integral to membrane; C:membrane; P:transport; F:transporter activity
gi|57335415|emb|AJ786362.1|	steroid 5-alpha-reductase DET2 [Solanum lycopersicum]	steroid 5-alpha-reductase det2-like	2.29785	13	P:biosynthetic process; P:cellular process; P:lipid metabolic process; F:catalytic activity; P:metabolic process; C:membrane; C:cytoplasm
gi|47105501|gb|BT014086.1|	PREDICTED: uncharacterized protein LOC101259996 [Solanum lycopersicum]	axoneme-associated protein mst101 -like	2.29588	2	F:binding; P:transport
gi|14680925|gb|BI203201.1|BI203201	PREDICTED: branched-chain-amino-acid aminotransferase 2, chloroplastic-like [Solanum tuberosum]	branched-chain-amino-acid aminotransferase chloroplastic-like	2.29102	4
gi|225321429|dbj|AK319296.1||	---NA---	---NA---	2.29023	0	-
gi|225927097|gb|GO374941.1|GO374941	spermidine synthase [Solanum lycopersicum]	spermidine synthase	2.28667	9	C:plasma membrane; P:biosynthetic process; ; F:transferase activity; P:metabolic process; P:cellular process; P:secondary metabolic process
gi|12624177|gb|BG123989.1|BG123989	PREDICTED: lipase 1-like [Solanum lycopersicum]	abhydrolase domain	2.28217	2	F:hydrolase activity; C:cytoplasm
TA53412_4081	PREDICTED: phytosulfokines 3-like [Solanum lycopersicum]	phytosulfokines 3-like	2.28162	5	C:extracellular region; P:cellular process; F:receptor binding; P:signal transduction; P:growth
gi|4383628|gb|AI488257.1|AI488257	PREDICTED: non-specific lipid-transfer protein 2-like isoform 2 [Solanum lycopersicum]	non-specific lipid-transfer protein 2-like	2.27833	3	P:response to stress; F:lipid binding; P:transport
TA54771_4081	PREDICTED: unconventional myosin-Va-like [Solanum lycopersicum]	unconventional myosin-va-like	2.27512	4	F:protein binding; C:cytoskeleton; F:nucleotide binding; F:motor activity
TA54720_4081	PREDICTED: 60S ribosomal protein L37-3 [Solanum lycopersicum]	60s ribosomal protein l37-3-like	2.26865	6	C:ribosome; F:binding; F:structural molecule activity; P:translation; F:RNA binding; P:cellular process
gi|18260252|gb|BM408622.1|BM408622	---NA---	---NA---	2.26226	0	-
gi|16231010|gb|BI925451.1|BI925451|	---NA---	---NA---	2.25231	0	-
gi|12628062|gb|BG127874.1|BG127874	PREDICTED: probable acyl-activating enzyme 1, peroxisomal-like [Solanum lycopersicum]	probable acyl-activating enzyme peroxisomal-like	2.25228	3	C:peroxisome; F:catalytic activity; P:biosynthetic process; P:cellular process
gi|13680212|gb|BG628739.1|BG628739	PREDICTED: GDSL esterase/lipase At4g10955-like [Solanum lycopersicum]	gdsl esterase lipase at4g10955-like	2.25028	0	-
gi|225318586|dbj|AK323545.1|	PREDICTED: 4-coumarate--CoA ligase 2-like [Solanum lycopersicum]	4-coumarate-- ligase 2-like	2.24728	5	F:nucleotide binding; F:catalytic activity; P:biosynthetic process; ; P:secondary metabolic process
gi|76572803|gb|DV105470.1|DV105470	PREDICTED: aquaporin TIP1-1-like [Solanum lycopersicum]	aquaporin tip1-1-like	2.24602	15	F:transporter activity; C:membrane; P:response to stress; P:response to biotic stimulus; C:plastid; C:vacuole; P:transport; C:extracellular region; P:biological_process; C:endoplasmic reticulum; C:plasma membrane
gi|225312769|dbj|AK320112.1|	PREDICTED: uncharacterized protein LOC101264805 [Solanum lycopersicum]	PREDICTED: uncharacterized protein LOC101264805	2.23796	2	C:cytosol; C:plastid
gi|7647538|gb|AW738593.1|AW738593	PREDICTED: purple acid phosphatase 17-like [Solanum lycopersicum]	purple acid phosphatase 17-like	2.23708	3	F:hydrolase activity; P:metabolic process; P:cellular process
gi|225320317|dbj|AK324790.1|	PREDICTED: F-box protein At5g07610-like [Solanum lycopersicum]	f-box protein at5g07610-like	2.23114	1	F:protein binding
gi|8108743|gb|AW933342.1|AW933342|	---NA---	---NA---	2.22615	0	-
Solyc01g010250.2.1	PREDICTED: probable 6-phosphogluconolactonase 2-like [Solanum lycopersicum]	probable 6-phosphogluconolactonase 1-like	2.22615	2	P:carbohydrate metabolic process; P:nucleobase-containing compound metabolic process; P:catabolic process; P:secondary metabolic process; F:hydrolase activity
gi|124222237|dbj|AK224831.2|	PREDICTED: uncharacterized protein LOC101260734 [Solanum lycopersicum]		2.22525	0	-
Solyc03g122190.2.1	salt responsive protein 1 [Solanum lycopersicum]	protein tify 10a-like	2.2225	0	-
gi|76573002|gb|DV105669.1|DV105669	PREDICTED: MLP-like protein 28-like [Solanum lycopersicum]	mlp-like protein 34-like	2.22082	2	P:response to biotic stimulus; P:response to stress
gi|58237439|gb|BP893968.1|BP893968	AP2 transcription factor SlAP2d [Solanum lycopersicum]	ethylene-responsive transcription factor rap2-7-like isoform x2	2.21594	6	; F:DNA binding; F:sequence-specific DNA binding transcription factor activity; C:nucleus; C:nucleoplasm
gi|7009001|gb|AW455314.1|AW455314	EEF53 [Solanum melongena]	phospholipase a1-iigamma-like	2.21477	4	F:hydrolase activity; P:cellular process; P:lipid metabolic process; P:catabolic process
gi|50892928|gb|AJ785553.1|AJ785553|	---NA---	---NA---	2.21439	0	-
gi|58218281|gb|BP881758.1|BP881758	PREDICTED: cytochrome P450 98A2-like [Solanum lycopersicum]	p-coumarate 3-hydroxylase	2.20422	7	F:binding; F:molecular_function; F:catalytic activity; P:metabolic process; P:biosynthetic process; ; P:secondary metabolic process
Solyc07g045350.2.1	PREDICTED: acetyl-CoA acetyltransferase, cytosolic 1-like [Solanum lycopersicum]	acetyl- cytosolic 1-like	2.19152	11	F:transferase activity; P:metabolic process; P:cellular process; P:catabolic process; ; P:biosynthetic process; P:lipid metabolic process
Solyc11g006750.1.1	PREDICTED: rho GTPase-activating protein gacHH-like [Solanum tuberosum]	f1f0-atpase inhibitor-like protein	2.18974	6	C:mitochondrion; P:negative regulation of nucleotide metabolic process; F:ATPase inhibitor activity; P:negative regulation of catalytic activity; F:enzyme inhibitor activity; C:chloroplast
gi|54569676|gb|CV582087.1|CV582087	PREDICTED: zinc finger CCCH domain-containing protein 19-like isoform X3 [Solanum tuberosum]	zinc finger ccch domain-containing protein 19-like isoform x3	2.1863	0	-
gi|225318620|dbj|AK323579.1|	PREDICTED: probable 3-beta-hydroxysteroid-Delta(8),Delta(7)-isomerase-like [Solanum lycopersicum]	probable 3-beta-hydroxysteroid-delta -isomerase-like	2.18476	10	P:biosynthetic process; P:cellular process; P:lipid metabolic process; F:catalytic activity; C:membrane; P:signal transduction; P:metabolic process; P:regulation of gene expression, epigenetic; C:endoplasmic reticulum; C:plasma membrane
gi|58251638|gb|BP908167.1|BP908167	PREDICTED: protein transport protein Sec31A-like [Solanum lycopersicum]	transport protein sec31	2.18062	6	C:plasma membrane; P:biosynthetic process; P:cellular protein modification process; C:membrane; C:cytosol; C:intracellular; P:carbohydrate metabolic process; P:cellular process; P:catabolic process
Solyc01g087490.2.1	PREDICTED: protein OBERON 4-like [Solanum lycopersicum]	protein oberon 4-like	2.18038	4	P:biological_process; F:binding; P:multicellular organismal development
gi|9507868|gb|BE462099.1|BE462099	PREDICTED: hippocampus abundant transcript-like protein 1-like [Solanum lycopersicum]	hippocampus abundant transcript-like protein 1-like	2.17561	4	C:plasma membrane; P:transport; P:cellular process; C:membrane; F:transporter activity
gi|50878648|gb|CK714819.1|CK714819	PREDICTED: lipase 1-like [Solanum lycopersicum]	lipase 1-like	2.16986	1	F:hydrolase activity
gi|20750096|gb|AY093595.1|	PR-5x precursor [Solanum lycopersicum]	osmotin-like protein	2.16838	3	P:response to stress; P:response to biotic stimulus; C:vacuole; P:biological_process
gi|50892764|gb|AJ785388.1|AJ785388|	---NA---	---NA---	2.16685	0	-
gi|12629388|gb|BG129200.1|BG129200	Polyprotein, putative [Solanum demissum]	Polyprotein, putative	2.16504	1	F:binding
gi|76571356|gb|DV104023.1|DV104023	PREDICTED: protein FAM32A-like [Solanum lycopersicum]	protein fam32a-like	2.1601	1	F:catalytic activity
TA43443_4081	PREDICTED: pre-rRNA-processing protein esf1-like [Solanum lycopersicum]	pre-rrna-processing protein esf1-like	2.15842	2	C:intracellular
gi|225319208|dbj|AK323967.1|	PREDICTED: miraculin-like [Solanum lycopersicum]	miraculin-like	2.15802	2	F:enzyme regulator activity; P:biological_process
gi|124222097|dbj|AK224691.2|	PREDICTED: protein TIFY 6B-like isoform X1 [Solanum tuberosum]	protein tify 6b-like isoform x1	2.15547	0	-
gi|9429489|gb|BE431646.1|BE431646	cinnamate 4-hydroxylase [Salvia miltiorrhiza]	cinnamic acid 4-hydroxylase	2.15506	10	F:binding; F:catalytic activity; F:molecular_function; P:metabolic process; ; P:biosynthetic process; P:secondary metabolic process
gi|14684359|gb|BI206635.1|BI206635	PREDICTED: soluble inorganic pyrophosphatase-like [Solanum lycopersicum]	soluble inorganic pyrophosphatase	2.1506	9	C:cytoplasm; F:carbohydrate binding; F:kinase activity; P:cellular protein modification process; F:nucleotide binding; F:binding; F:hydrolase activity; C:nucleus; P:generation of precursor metabolites and energy
TA53991_4081	PREDICTED: uncharacterized protein LOC101255007 [Solanum lycopersicum]	uncharacterized loc101205671 isoform 1	2.14944	0	-
Solyc12g045020.1.1	PREDICTED: cytochrome P450 84A1-like isoform 2 [Solanum lycopersicum]	cytochrome p450 71a1-like	2.14868	4	F:catalytic activity; P:metabolic process; F:binding
TA37419_4081	spermidine synthase [Solanum lycopersicum]	spermidine partial	2.14722	5	F:transferase activity; P:biosynthetic process;
gi|62931211|gb|BW688800.1|BW688800	PREDICTED: uncharacterized protein LOC101261956 [Solanum lycopersicum]	PREDICTED: uncharacterized protein LOC101261956	2.14432	4	P:biological_process; P:metabolic process; P:cellular process
gi|16245840|gb|BI931368.1|BI931368	PREDICTED: uncharacterized protein LOC101243831 [Solanum lycopersicum]	metallothiol transferase fosb	2.14417	1	F:catalytic activity
gi|47104321|gb|BT012906.1|	PREDICTED: annexin D3-like [Solanum lycopersicum]	annexin d3-like	2.14359	4	C:vacuole; C:cell; F:lipid binding; F:binding
gi|6986042|gb|AW443860.1|AW443860	PREDICTED: protein OBERON 4-like [Solanum lycopersicum]	protein oberon 4-like	2.14134	0	-
gi|14685406|gb|BI207682.1|BI207682	PREDICTED: putative late blight resistance protein homolog R1C-3-like [Solanum lycopersicum]	late blight resistance identical	2.14018	2	P:response to stress; F:nucleotide binding
gi|225317736|dbj|AK323093.1|	PREDICTED: UPF0057 membrane protein At4g30660-like [Solanum tuberosum]	upf0057 membrane protein at4g30660-like	2.13631	5	P:response to stress; P:response to abiotic stimulus; P:cellular component organization; P:cellular process; P:response to extracellular stimulus; P:cell communication; C:membrane
gi|5275427|gb|AI777386.1|AI777386|	---NA---	---NA---	2.13341	0	-
gi|16232249|gb|BI925811.1|BI925811	PREDICTED: trans-cinnamate 4-monooxygenase-like [Solanum lycopersicum]	cinnamate 4- partial	2.12772	13	C:intracellular; P:metabolic process; F:molecular_function; C:cytoplasm; F:binding; F:catalytic activity; C:membrane; ; P:biosynthetic process; P:secondary metabolic process
gi|225317225|dbj|AK322781.1|	IAA14 [Solanum lycopersicum]	auxin-responsive protein iaa14-like	2.12388	12	P:anatomical structure morphogenesis; P:post-embryonic development; P:response to endogenous stimulus; P:translation; P:response to stress; P:response to abiotic stimulus; ; P:response to external stimulus; C:plastid; F:protein binding; P:tropism; P:signal transduction; C:nucleus
gi|225317225|dbj|AK322781.1|	IAA14 [Solanum lycopersicum]	auxin-responsive protein iaa14-like	2.12388	12	P:anatomical structure morphogenesis; P:post-embryonic development; P:response to endogenous stimulus; P:translation; P:response to stress; P:response to abiotic stimulus; ; P:response to external stimulus; C:plastid; F:protein binding; P:tropism; P:signal transduction; C:nucleus
Solyc09g083290.2.1	IAA14 [Solanum lycopersicum]	auxin-responsive protein iaa14-like	2.12388	12	P:anatomical structure morphogenesis; P:post-embryonic development; P:response to endogenous stimulus; P:translation; P:response to stress; P:response to abiotic stimulus; ; P:response to external stimulus; C:plastid; F:protein binding; P:tropism; P:signal transduction; C:nucleus
gi|225316617|dbj|AK328581.1|	PREDICTED: probable glutathione S-transferase-like [Solanum lycopersicum]	probable glutathione s-transferase-like	2.1237	5	P:response to endogenous stimulus; P:signal transduction; F:transferase activity; F:protein binding;
gi|4380961|gb|AI485590.1|AI485590	PREDICTED: early nodulin-like protein 2-like [Solanum lycopersicum]	early nodulin-like protein 2-like	2.12066	2	F:electron carrier activity; F:copper ion binding
Solyc10g049420.1.1	---NA---	---NA---	2.11983	0	-
gi|225321583|dbj|AK325600.1|	PREDICTED: geraniol 8-hydroxylase-like [Solanum lycopersicum]	geraniol 8-hydroxylase-like	2.11704	9	C:membrane; C:endoplasmic reticulum; P:biosynthetic process; P:cellular process; P:lipid metabolic process; P:secondary metabolic process; F:molecular_function; F:binding; F:catalytic activity; P:metabolic process
gi|62933397|gb|BW690986.1|BW690986|	---NA---	---NA---	2.11131	0	-
gi|8107222|gb|AW931821.1|AW931821	PREDICTED: non-specific lipid-transfer protein 2-like isoform 2 [Solanum lycopersicum]	non-specific lipid-transfer protein 2-like	2.10937	2	F:lipid binding; P:transport
gi|150435279|gb|ES893872.1|ES893872	glutathione S-transferase/peroxidase [Solanum lycopersicum]	probable glutathione s-transferase-like	2.10685	8	P:response to endogenous stimulus; P:signal transduction; F:catalytic activity; F:transferase activity; F:protein binding; P:response to stress;
gi|58230335|gb|BP886864.1|BP886864	PREDICTED: ABC transporter A family member 1-like [Solanum lycopersicum]	abc transporter a family member 1-like	2.10646	7	C:membrane; C:vacuole; P:biosynthetic process; P:cellular protein modification process; P:carbohydrate metabolic process; P:transport; P:cellular process; F:hydrolase activity; F:transporter activity; P:nucleobase-containing compound metabolic process; P:catabolic process; F:nucleotide binding
gi|225312955|dbj|AK320297.1|	PREDICTED: phospholipid--sterol O-acyltransferase-like [Solanum lycopersicum]	phospholipid--sterol o-acyltransferase-like isoform x1	2.10467	9	P:biological_process; F:transferase activity; C:intracellular; P:biosynthetic process; P:cellular process; P:lipid metabolic process; P:catabolic process
Solyc02g078120.1.1	PREDICTED: eukaryotic translation initiation factor 3 subunit D-like isoform 1 [Solanum lycopersicum]	eukaryotic translation initiation factor 3 subunit 7	2.103	7	C:cytoplasm; P:translation; P:cellular component organization; F:translation factor activity, nucleic acid binding; C:ribosome
gi|5893570|gb|AW034814.1|AW034814	PREDICTED: protein ZINC INDUCED FACILITATOR-LIKE 1-like [Solanum lycopersicum]	protein zinc induced facilitator-like 1-like	2.1019	11	P:transport; P:cellular process; P:multicellular organismal development; P:response to stress; P:response to abiotic stimulus; C:membrane; C:vacuole; P:tropism; F:transporter activity; C:plasma membrane
gi|225321447|dbj|AK319314.1||	---NA---	---NA---	2.10117	0	-
Solyc03g007690.1.1	PREDICTED: ABC transporter G family member 8-like [Solanum lycopersicum]	abc transporter g family member 8-like	2.10044	4	P:nucleobase-containing compound metabolic process; P:catabolic process; F:nucleotide binding; F:hydrolase activity; C:membrane
Solyc01g068160.2.1	PREDICTED: isopenicillin N epimerase-like [Solanum lycopersicum]	isopenicillin n epimerase-like	2.09625	6	F:binding; P:catabolic process; ; F:catalytic activity; C:cytosol; P:biosynthetic process; P:cellular process
gi|225317290|dbj|AK322846.1|	PREDICTED: uncharacterized protein LOC102584061 [Solanum tuberosum]	PREDICTED: uncharacterized protein LOC102584061	2.09569	0	-
gi|117722410|gb|DB684300.1|DB684300	PREDICTED: LRR receptor-like serine/threonine-protein kinase EFR-like [Solanum lycopersicum]	probable lrr receptor-like serine threonine-protein kinase at3g47570-like	2.09342	2	F:kinase activity; F:protein binding
TA56609_4081	---NA---	---NA---	2.09142	0	-
gi|5272185|gb|AI774144.1|AI774144	PREDICTED: calmodulin-like protein 7-like [Solanum lycopersicum]	calmodulin-like protein 3-like	2.08832	1	F:binding
gi|16218991|gb|BI922284.1|BI922284	PREDICTED: ethylene-responsive transcription factor RAP2-7-like [Solanum lycopersicum]	ethylene-responsive transcription factor rap2-7-like	2.0835	1
gi|225317860|dbj|AK329228.1|	PREDICTED: uncharacterized protein LOC101266759 [Solanum lycopersicum]	late cornified envelope protein 1e	2.08327	0	-
gi|8108649|gb|AW933248.1|AW933248	hypothetical protein [Beta vulgaris subsp. maritima]	orf187 gene product	2.08051	1	C:mitochondrion
gi|76571867|gb|DV104534.1|DV104534	PREDICTED: putative phagocytic receptor 1b-like isoform X1 [Solanum tuberosum]	endomembrane protein 70	2.0801	6	C:Golgi apparatus; C:extracellular region; C:membrane; C:cell wall; C:endosome
gi|225321446|dbj|AK319313.1|	PREDICTED: cyclin-dependent kinase G-2-like isoform X1 [Solanum tuberosum]	cyclin-dependent kinase g-2-like	2.07425	10	C:cytosol; P:multicellular organismal development; P:cellular protein modification process; P:cellular component organization; P:cellular process; F:kinase activity; P:anatomical structure morphogenesis; P:catabolic process; P:nucleobase-containing compound metabolic process; F:nucleotide binding;
TA53354_4081	PREDICTED: LRR receptor-like serine/threonine-protein kinase GSO2-like [Solanum lycopersicum]	lrr receptor-like serine threonine-protein kinase gso2-like	2.07312	1	F:protein binding
gi|30320077|gb|CD003339.1|CD003339|	---NA---	---NA---	2.07206	0	-
gi|16248537|gb|BI934065.1|BI934065	PREDICTED: uncharacterized protein LOC101264060 [Solanum lycopersicum]	late embryogenesis abundant domain-containing family protein	2.06688	1	P:reproduction; P:post-embryonic development; P:embryo development
Solyc09g061960.2.1	PREDICTED: uncharacterized protein LOC101264060 [Solanum lycopersicum]	late embryogenesis abundant domain-containing family protein	2.06688	1	P:reproduction; P:post-embryonic development; P:embryo development
TA48642_4081	PREDICTED: uncharacterized protein LOC101245638 [Solanum lycopersicum]	rna-binding protein 12-like	2.06066	0	-
gi|13778470|gb|BG643246.1|BG643246	PREDICTED: vacuolar-sorting receptor 1-like [Solanum lycopersicum]	vacuolar-sorting receptor 1-like	2.05868	7	P:transport; P:cellular process; F:binding; C:plasma membrane; C:nucleus; C:Golgi apparatus
gi|5604206|gb|AI898304.1|AI898304	PREDICTED: uncharacterized protein LOC101246260 [Solanum lycopersicum]	nucleic acid binding	2.05848	2	F:molecular_function; P:biological_process
gi|13683020|gb|BG631546.1|BG631546	PREDICTED: GDSL esterase/lipase EXL3-like [Solanum lycopersicum]	family ii extracellular lipase 3 family protein	2.05704	6	C:extracellular region; P:reproduction; F:transferase activity; F:hydrolase activity; P:catabolic process; P:lipid metabolic process
gi|58241205|gb|BP897734.1|BP897734	14-3-3 protein [Solanum berthaultii]	14-3-3 protein	2.05437	1	F:protein binding
TA55705_4081	---NA---	---NA---	2.05123	0	-
TA55711_4081	---NA---	---NA---	2.05109	0	-
TA53364_4081	PREDICTED: cyanidin-3-O-glucoside 2-O-glucuronosyltransferase-like [Solanum lycopersicum]	cyanidin-3-o-glucoside 2-o-glucuronosyltransferase-like	2.04569	2	F:transferase activity; P:metabolic process
Solyc09g098300.2.1	---NA---	---NA---	2.04421	0	-
gi|7338855|gb|AW625828.1|AW625828	PREDICTED: uncharacterized protein LOC101268293 [Solanum lycopersicum]	saur family protein	2.04319	1	P:response to endogenous stimulus
gi|225321615|dbj|AK325632.1|	PREDICTED: uncharacterized protein LOC101246277 [Solanum lycopersicum]	alpha beta-hydrolases superfamily protein	2.04318	3	F:hydrolase activity; P:catabolic process; P:lipid metabolic process; P:cellular process
gi|14126857|gb|BG791295.1|BG791295	PREDICTED: UDP-glycosyltransferase 85A2-like [Solanum lycopersicum]	udp-glycosyltransferase 85a2-like	2.04291	2	F:transferase activity; P:metabolic process
gi|225321542|dbj|AK325559.1|	PREDICTED: F-box/kelch-repeat protein At1g23390-like [Solanum lycopersicum]	f-box kelch-repeat protein at1g23390-like	2.04116	1	C:membrane
gi|16231936|gb|BI925709.1|BI925709|	---NA---	---NA---	2.04091	0	-
gi|117682924|gb|DB712076.1|DB712076	PREDICTED: vacuolar protein sorting-associated protein 35A-like [Solanum tuberosum]	vacuolar protein sorting-associated protein 35a-like	2.03942	4	C:membrane; C:endosome; P:transport; P:cellular process
gi|30319755|gb|CD003017.1|CD003017|	---NA---	---NA---	2.03701	0	-
gi|14683058|gb|BI205334.1|BI205334	PREDICTED: probable indole-3-acetic acid-amido synthetase GH3.1-like [Solanum lycopersicum]	probable indole-3-acetic acid-amido synthetase -like	2.0349	6	F:catalytic activity; C:cytoplasm; P:transport; P:cellular process; P:response to endogenous stimulus; C:plastid; P:response to abiotic stimulus
gi|225316910|dbj|AK322664.1|	PREDICTED: homeobox-leucine zipper protein ATHB-16-like [Solanum lycopersicum]	homeobox-leucine zipper protein athb-6-like	2.03279	6	F:sequence-specific DNA binding transcription factor activity; ; C:nucleus; C:nucleoplasm
gi|12631783|gb|BG131595.1|BG131595	PREDICTED: pentatricopeptide repeat-containing protein At2g13600-like [Solanum tuberosum]	pentatricopeptide repeat-containing family protein	2.03049	2	P:biological_process; F:molecular_function
gi|6059986|gb|AW094391.1|AW094391	hypothetical protein SDM1_29t00007 [Solanum demissum]	hypothetical protein SDM1_29t00007	2.02874	0	-
gi|16235340|gb|BI926661.1|BI926661	PREDICTED: uncharacterized protein LOC101252385 [Solanum lycopersicum]	centromere-associated protein e-like isoform x1	2.02442	11	P:cell cycle; P:metabolic process; P:cellular process; P:flower development; P:cellular component organization; P:biosynthetic process; P:DNA metabolic process; F:nucleotide binding; P:regulation of gene expression, epigenetic; ; C:cytoskeleton; P:cellular protein modification process
gi|58236388|gb|BP892917.1|BP892917	yfe37 protein [Solanum lycopersicum]	3-beta hydroxysteroid dehydrogenase	2.02058	2	F:catalytic activity; P:metabolic process
TA41248_4081	PREDICTED: probable protein phosphatase 2C 8-like [Solanum lycopersicum]	probable protein phosphatase 2c 51-like	2.0205	1	F:hydrolase activity
gi|225319829|dbj|AK330010.1|	PREDICTED: monoglyceride lipase-like [Solanum lycopersicum]		2.01934	11	P:biological_process; C:plasma membrane; P:response to stress; C:plastid; F:transferase activity; F:hydrolase activity; P:biosynthetic process; P:cellular process; P:lipid metabolic process; P:catabolic process
gi|225312003|dbj|AK319742.1|	PREDICTED: probable carboxylesterase 13-like [Solanum lycopersicum]	probable carboxylesterase 5-like	2.01359	2	P:metabolic process; F:hydrolase activity
gi|225391975|gb|FS195438.1|FS195438	PREDICTED: U2 snRNP-associated SURP motif-containing protein-like isoform X2 [Solanum tuberosum]	u2 snrnp-associated surp motif-containing	2.01287	16	P:carbohydrate metabolic process; P:cellular process; P:multicellular organismal development; F:RNA binding; P:cellular protein modification process; P:cellular component organization; P:anatomical structure morphogenesis; P:reproduction; P:post-embryonic development; P:catabolic process; P:nucleobase-containing compound metabolic process; P:biosynthetic process; F:nucleotide binding; C:nucleus; …
gi|225315346|dbj|AK321499.1|	auxin-regulated dual specificity cytosolic kinase [Solanum lycopersicum]	receptor-like protein kinase at1g72540-like	2.01168	4	P:cellular protein modification process; F:kinase activity; F:nucleotide binding;
gi|225321444|dbj|AK319311.1|	PREDICTED: uncharacterized protein LOC101244359 [Solanum lycopersicum]	kinase family protein	2.01021	4	P:cellular protein modification process; F:nucleotide binding; F:kinase activity;
gi|18263090|gb|BM411460.1|BM411460	PREDICTED: isoflavone reductase homolog [Solanum lycopersicum]	isoflavone reductase homolog	2.00981	3	F:catalytic activity; P:metabolic process; C:cytoplasm
gi|18262988|gb|BM411358.1|BM411358	---NA---	---NA---	2.00956	0	-
gi|16231456|gb|BI925594.1|BI925594	PREDICTED: regulatory-associated protein of TOR 1-like [Fragaria vesca subsp. vesca]	regulatory-associated protein of tor 1-like	2.00888	2	P:signal transduction; C:intracellular
gi|47104559|gb|BT013144.1|	PREDICTED: ruBisCO large subunit-binding protein subunit alpha, chloroplastic-like [Solanum lycopersicum]	ru large subunit-binding protein subunit chloroplastic-like	2.00824	13	P:protein metabolic process; P:cellular process; C:mitochondrion; P:biosynthetic process; C:plastid; P:cellular component organization; P:flower development; C:thylakoid; F:nucleotide binding; C:ribosome; C:membrane; P:reproduction; P:post-embryonic development; P:embryo development; C:extracellular region
gi|225320147|dbj|AK324517.1|	PREDICTED: UDP-glycosyltransferase 75D1-like [Solanum lycopersicum]	udp-glycosyltransferase 75d1-like	2.00615	4	P:carbohydrate metabolic process; F:transferase activity; P:metabolic process; P:cellular process
gi|117698016|gb|DB694696.1|DB694696	PREDICTED: nudix hydrolase 8-like [Solanum lycopersicum]	nudix hydrolase 8-like	2.00568	0	-
gi|225318391|dbj|AK329366.1||	---NA---	---NA---	2.0038	0	-
gi|16229389|gb|BI924952.1|BI924952	PREDICTED: uncharacterized protein LOC101262335 [Solanum lycopersicum]	transport family protein	2.0016	0	-
Legend. ---NA---: Not available

## Sheet: ST 3
Supplementary table 3: list of the downregulated genes
Sequence Name	Sequence Description	Blast2go description annotation (BDA)	Fold change	#GOs	GOs
gi|14715589|gb|AF179247.1|	1-aminocyclopropane-1-carboxylate synthase 8 [Solanum lycopersicum]	1-aminocyclopropane-1-carboxylate synthase	9.31503	6	P:biosynthetic process; ; F:binding; P:fruit ripening; F:catalytic activity
gi|10804054|gb|BF050158.1|BF050158	PREDICTED: probable RNA-dependent RNA polymerase 3-like [Solanum lycopersicum]	probable rna-dependent rna polymerase 3-like	6.95327	3	F:RNA-directed RNA polymerase activity; P:posttranscriptional gene silencing; C:chloroplast
TA36926_4081	PREDICTED: uncharacterized protein LOC102584581 [Solanum tuberosum]	low-temperature-induced cysteine proteinase precursor	6.43488	9	P:cellular protein modification process; F:hydrolase activity; P:protein metabolic process; P:catabolic process; P:response to abiotic stimulus; P:transport; C:membrane; C:plastid; C:thylakoid; P:cellular homeostasis; C:nucleus
gi|9456707|gb|BE451204.1|BE451204	PREDICTED: G-type lectin S-receptor-like serine/threonine-protein kinase CES101-like [Solanum lycopersicum]	g-type lectin s-receptor-like serine threonine-protein kinase ces101-like	5.49946	1	F:transferase activity
gi|148538981|dbj|AK247747.1|	PREDICTED: uncharacterized protein LOC101261228 [Solanum lycopersicum]	transcription factor perianthia	4.79395	12	P:flower development; P:anatomical structure morphogenesis; ; F:DNA binding; P:biological_process; F:protein binding; P:signal transduction; P:response to stress; P:response to biotic stimulus; F:sequence-specific DNA binding transcription factor activity; C:nucleus
TA53803_4081	PREDICTED: receptor-like protein 12-like [Solanum lycopersicum]	probable lrr receptor-like serine threonine-protein kinase at3g47570-like	4.55834	7	F:ATP binding; F:protein kinase activity; C:integral to membrane; C:membrane; P:protein phosphorylation; F:transferase activity, transferring phosphorus-containing groups; F:protein serine/threonine kinase activity
Solyc04g006970.2.1:1501-3153	PREDICTED: phosphoenolpyruvate carboxylase 4-like [Solanum lycopersicum]	phosphoenolpyruvate carboxylase 4-like	4.45334	3	P:generation of precursor metabolites and energy; P:catabolic process; F:catalytic activity; P:metabolic process
TA36496_4081	PREDICTED: endochitinase-like [Solanum lycopersicum]	basic chitinase 2-1	4.22894	7	F:hydrolase activity; P:carbohydrate metabolic process; P:catabolic process; P:response to stress; P:response to biotic stimulus; F:carbohydrate binding; P:cellular process
gi|58237967|gb|BP894496.1|BP894496	PREDICTED: protein ASPARTIC PROTEASE IN GUARD CELL 1-like [Solanum lycopersicum]	protein aspartic protease in guard cell 1-like	4.21128	5	P:response to stress; P:response to abiotic stimulus; F:hydrolase activity; P:response to endogenous stimulus; P:protein metabolic process; P:catabolic process; C:endoplasmic reticulum
gi|7410469|gb|AW649231.1|AW649231	PREDICTED: leucoanthocyanidin dioxygenase-like [Solanum lycopersicum]	gibberellin 20	4.11625	3	F:catalytic activity; P:metabolic process
gi|296911|emb|X71592.1|	pathogenesis-related protein 1A1 precursor [Solanum lycopersicum]	basic form of pathogenesis-related protein 1-like	3.96846	3	C:extracellular region; P:response to stress; P:response to biotic stimulus
gi|225317110|dbj|AK328875.1|	PREDICTED: SPX domain-containing protein 4-like [Solanum lycopersicum]	spx domain-containing protein 4-like	3.81215	1	P:single-organism process
gi|14681077|gb|BI203353.1|BI203353	hypothetical protein AMTR_s04311p00004950, partial [Amborella trichopoda]	copia-type pol poly	3.80243	3	F:binding; P:metabolic process; P:cellular process
TA55370_4081|	---NA---	---NA---	3.80021	0	-
gi|50878713|gb|CK714884.1|CK714884	PREDICTED: 3-ketoacyl-CoA synthase 5-like, partial [Solanum lycopersicum]	3-ketoacyl- synthase 5-like	3.79375	3	C:membrane; P:biosynthetic process; P:cellular process; P:lipid metabolic process; F:transferase activity
gi|47105499|gb|BT014084.1|	PREDICTED: uncharacterized protein LOC101251740 [Solanum lycopersicum]	sugar phosphate exchanger	3.68644	0	-
gi|117690468|gb|DB706695.1|DB706695	PREDICTED: cytochrome P450 704C1-like [Solanum lycopersicum]	cytochrome p450	3.61182	7	F:binding; C:endoplasmic reticulum; F:molecular_function; F:catalytic activity; P:metabolic process
TA47801_4081	PREDICTED: uncharacterized protein LOC101260247 [Solanum lycopersicum]	protein gar2-like	3.57734	3	F:molecular_function; P:biological_process; C:nucleus
gi|88605958|gb|DY523815.1|DY523815	PREDICTED: hyoscyamine 6-dioxygenase-like [Solanum lycopersicum]	hyoscyamine 6-dioxygenase-like	3.41626	1	F:catalytic activity
gi|370981701|dbj|AB679282.1|	---NA---	---NA---	3.38212	0	-
gi|10903476|gb|BF097766.1|BF097766	PREDICTED: premnaspirodiene oxygenase-like [Solanum tuberosum]	premnaspirodiene oxygenase-like	3.23534	7	F:binding; F:catalytic activity; F:molecular_function; P:metabolic process
gi|225313171|dbj|AK327314.1|	fructokinase [Solanum lycopersicum]	fructokinase-5-like isoform x1	3.21324	11	F:kinase activity; P:carbohydrate metabolic process; P:cellular process; P:biological_process; P:metabolic process; C:cytosol
gi|225312715|dbj|AK320058.1|	PREDICTED: uncharacterized protein LOC101267075 [Solanum lycopersicum]	lipase class 3 family protein	3.17377	2	F:hydrolase activity
gi|225315503|dbj|AK321656.1|	PREDICTED: uncharacterized protein LOC101264685 isoform 1 [Solanum lycopersicum]	proline-rich family protein	3.08097	0	-
gi|116644281|gb|DV103959.2|DV103959	PREDICTED: heat stress transcription factor A-6b-like [Solanum lycopersicum]	heat stress transcription factor a-6b-like	3.07432	5	F:DNA binding; P:response to stress
gi|58251879|gb|BP908408.1|BP908408	PREDICTED: uncharacterized membrane protein C2G11.09-like [Solanum lycopersicum]	uncharacterized membrane	3.05947	1	C:membrane
gi|225311494|dbj|AK326433.1|	PREDICTED: probable pectate lyase 18-like [Solanum lycopersicum]	pectate lyase	3.04317	2	C:membrane; F:catalytic activity
gi|16226794|gb|BI924133.1|BI924133	PREDICTED: histone-lysine N-methyltransferase ATX2 [Solanum lycopersicum]	histone-lysine n-methyltransferase atx2-like	3.02071	5	P:metabolic process; P:cellular process; C:nucleus; F:binding; F:transferase activity
gi|225316815|dbj|AK322569.1|	PREDICTED: cytochrome P450 82C4-like [Solanum lycopersicum]	cytochrome p450 82c4-like	2.85013	5	F:binding; F:catalytic activity
gi|225313310|dbj|AK320454.1|	PREDICTED: uncharacterized protein LOC101268115 [Solanum lycopersicum]	PREDICTED: uncharacterized protein LOC101268115	2.83636	1	C:cell wall
gi|117719545|gb|DB710487.1|DB710487	PREDICTED: beta-galactosidase 3-like [Solanum tuberosum]	beta-galactosidase 3	2.83492	18	P:biosynthetic process; P:cellular process; P:lipid metabolic process; P:catabolic process; ; F:binding; P:multicellular organismal development; P:growth; F:hydrolase activity; P:secondary metabolic process; P:metabolic process; P:carbohydrate metabolic process; P:cellular component organization; C:extracellular region; F:carbohydrate binding
gi|225313030|dbj|AK327173.1|	PREDICTED: zinc finger AN1 domain-containing stress-associated protein 12-like [Solanum lycopersicum]	zinc finger an1 domain-containing stress-associated protein 12-like	2.80034	14	P:response to stress; P:cell death; F:binding; P:response to abiotic stimulus; P:response to endogenous stimulus; P:signal transduction; P:response to external stimulus; P:transport; P:cellular process; P:biological_process; P:catabolic process; P:secondary metabolic process
gi|11388411|gb|AW626100.2|AW626100	PREDICTED: uncharacterized protein LOC101268231 [Solanum lycopersicum]	myb transcription factor	2.7729	14	P:biosynthetic process; P:cellular process; P:lipid metabolic process; P:multicellular organismal development; ; F:DNA binding; P:reproduction; P:post-embryonic development; F:sequence-specific DNA binding transcription factor activity; P:metabolic process; F:chromatin binding
Solyc04g082950.2.1	PREDICTED: uncharacterized protein LOC101247215 [Solanum lycopersicum]	PREDICTED: uncharacterized protein LOC101247215	2.76082	4	P:biosynthetic process; P:carbohydrate metabolic process; P:cellular process; F:transferase activity; C:Golgi apparatus
gi|225313029|dbj|AK327172.1|	PREDICTED: uncharacterized protein LOC101253249 [Solanum lycopersicum]	PREDICTED: uncharacterized protein LOC101253249	2.74789	0	-
gi|58249508|gb|BP906037.1|BP906037	PREDICTED: beta-galactosidase 6-like [Solanum tuberosum]	beta-galactosidase 8-like	2.73502	9	P:carbohydrate metabolic process; C:cell wall; F:carbohydrate binding; F:hydrolase activity; F:binding
gi|58251923|gb|BP908452.1|BP908452	PREDICTED: cationic amino acid transporter 7, chloroplastic-like [Solanum lycopersicum]	cationic amino acid transporter chloroplastic-like	2.68301	7	P:response to biotic stimulus; F:transporter activity; P:transport; P:cellular process; C:plasma membrane; C:membrane
gi|57114560|gb|CN641307.1|CN641307	PREDICTED: MLO-like protein 6-like [Solanum lycopersicum]	mlo-like protein 6-like	2.66632	4	P:response to stress; F:protein binding; P:response to biotic stimulus; C:membrane
gi|58251497|gb|BP908026.1|BP908026	PREDICTED: transmembrane protein 189-like [Solanum lycopersicum]	transmembrane protein 189-like	2.6539	7	F:catalytic activity; P:cellular process; P:lipid metabolic process; P:biosynthetic process; C:membrane; C:plastid
gi|8171437|gb|AW979912.1|AW979912	PREDICTED: cytochrome P450 704C1-like [Solanum lycopersicum]	cytochrome p450	2.65358	7	F:molecular_function; F:catalytic activity; F:binding; P:metabolic process
gi|225317550|dbj|AK329117.1|	PREDICTED: protein PHLOEM PROTEIN 2-LIKE A9-like [Solanum lycopersicum]	protein phloem protein 2-like a9-like	2.64417	1	C:nucleus
gi|58236892|gb|BP893421.1|BP893421	PREDICTED: MATE efflux family protein 9-like [Solanum lycopersicum]	mate efflux family protein	2.636	5	P:catabolic process; P:cellular process; P:lipid metabolic process; F:transporter activity; C:plasma membrane; P:transport
gi|5894171|gb|AW035415.1|AW035415	PREDICTED: branched-chain-amino-acid aminotransferase 2, chloroplastic-like [Solanum tuberosum]	branched-chain-amino-acid aminotransferase chloroplastic-like	2.62931	13	P:catabolic process; P:cellular process; P:secondary metabolic process; P:biological_process; F:transferase activity; C:plastid; C:mitochondrion
gi|225314965|dbj|AK321314.1|	PREDICTED: uncharacterized protein LOC101255894 [Solanum lycopersicum]	disease resistance-responsive family protein	2.61412	2	C:extracellular region; C:mitochondrion
gi|9430455|gb|BE432612.1|BE432612	hypothetical protein [Escherichia coli KO11FL]	starvation-sensing protein	2.61012	3	F:DNA binding; P:DNA metabolic process
gi|225321312|dbj|AK319223.1|	PREDICTED: uncharacterized protein LOC101249650 [Solanum lycopersicum]	family transposase isoform 1	2.60078	3	F:protein binding; F:zinc ion binding; F:nucleic acid binding
gi|148539097|dbj|AK247863.1|	PREDICTED: uncharacterized protein LOC101261040 [Solanum lycopersicum]	PREDICTED: uncharacterized protein LOC101261040	2.59766	0	-
gi|11388264|gb|AI782347.2|AI782347	PREDICTED: putative zinc finger protein At1g68190-like [Solanum lycopersicum]	zinc finger protein at1g68190-like	2.59623	5	F:sequence-specific DNA binding transcription factor activity; C:intracellular; F:binding;
gi|8108979|gb|AW933578.1|AW933578	PREDICTED: thaumatin-like protein 1-like [Solanum lycopersicum]	thaumatin-like protein 1-like	2.56806	3	C:extracellular region; C:membrane; P:response to biotic stimulus
gi|225320333|dbj|AK324806.1|	PREDICTED: auxin-induced protein 5NG4-like [Solanum lycopersicum]	auxin-induced protein 5ng4-like	2.55932	3	C:membrane; F:molecular_function; P:biological_process
gi|7336464|gb|AW623437.1|AW623437	PREDICTED: uncharacterized protein LOC101247856 [Solanum lycopersicum]	inosine-uridine preferring nucleoside hydrolase family protein	2.53876	2	P:transport; F:hydrolase activity
gi|225318028|dbj|AK323186.1|	PREDICTED: uncharacterized protein LOC101252498 [Solanum lycopersicum]	PREDICTED: uncharacterized protein LOC101252498	2.50647	2	F:molecular_function; P:biological_process
gi|18263346|gb|BM411716.1|BM411716	PREDICTED: probable pectate lyase 18-like [Solanum lycopersicum]	pectate lyase	2.50366	1	F:catalytic activity
gi|1771159|emb|X98929.1|	SBT1 protein precursor [Solanum lycopersicum]	subtilisin-like protease-like	2.49448	8	F:protein binding; C:cell wall; F:hydrolase activity; P:reproduction; P:post-embryonic development; P:metabolic process; P:cellular process; P:protein metabolic process; P:catabolic process; P:biological_process; C:extracellular region
TA56692_4081	PREDICTED: dnaJ homolog subfamily B member 6-like [Solanum lycopersicum]	heat shock protein binding	2.46655	3	P:response to stress; P:protein folding; F:heat shock protein binding
gi|225321606|dbj|AK325623.1|	PREDICTED: uncharacterized protein LOC101244563 [Solanum lycopersicum]	PREDICTED: uncharacterized protein LOC101244563	2.45716	2	F:catalytic activity; P:metabolic process
gi|5894756|gb|AW036000.1|AW036000	PREDICTED: sulfate transporter 3.1-like [Solanum lycopersicum]	sulfate transporter -like	2.45231	4	C:membrane; F:transporter activity; P:transport; P:cellular process
TA52817_4081	N-acylglucosamine 2-epimerase [Shigella boydii]	glucosamine isomerase	2.43205	3	F:catalytic activity; P:carbohydrate metabolic process; P:cellular process
gi|225312795|dbj|AK320138.1|	PREDICTED: GDP-mannose-dependent alpha-mannosyltransferase-like [Solanum lycopersicum]	gdp-mannose-dependent alpha-mannosyltransferase-like	2.43095	10	F:transferase activity; P:biosynthetic process; P:carbohydrate metabolic process; P:cellular process; P:lipid metabolic process; C:plastid; P:secondary metabolic process; P:response to extracellular stimulus; P:cell communication; P:response to stress
gi|14715593|gb|AF179249.1|	1-aminocyclopropane-1-carboxylate synthase [Solanum lycopersicum]	1-aminocyclopropane-1-carboxylate synthase	2.42496	4	F:binding; P:biosynthetic process; ; F:catalytic activity
gi|10903009|gb|BF097299.1|BF097299	PREDICTED: subtilisin-like protease-like [Solanum tuberosum]	subtilisin-like protease-like	2.40201	4	P:metabolic process; F:hydrolase activity
gi|117692700|gb|DB718737.1|DB718737	PREDICTED: protein SRG1-like [Solanum lycopersicum]	protein srg1-like	2.39576	1	F:catalytic activity
gi|12630999|gb|BG130811.1|BG130811	PREDICTED: phosphoenolpyruvate carboxylase, housekeeping isozyme-like [Solanum lycopersicum]	phosphoenolpyruvate carboxylase	2.38487	6	C:cytosol; F:catalytic activity; P:generation of precursor metabolites and energy; P:catabolic process; P:photosynthesis; P:metabolic process
gi|117711743|gb|DB716608.1|DB716608	PREDICTED: uncharacterized protein LOC101260481 [Solanum lycopersicum]	sterol regulatory element-binding protein site 2	2.38097	3	F:hydrolase activity; P:protein metabolic process; P:cellular process; P:catabolic process
gi|225312336|dbj|AK319877.1|	PREDICTED: ferric reduction oxidase 7, chloroplastic-like [Solanum lycopersicum]	ferric reduction oxidase chloroplastic-like	2.3714	7	F:catalytic activity; C:plasma membrane; F:binding; C:membrane; C:nucleus; P:response to abiotic stimulus; P:metabolic process
gi|12630305|gb|BG130117.1|BG130117	PREDICTED: uncharacterized protein LOC101247514 [Solanum lycopersicum]	swim zinc finger family protein	2.35979	2	C:nucleus; F:binding
gi|225315943|dbj|AK328502.1|	PREDICTED: transcription factor BIM1-like [Solanum lycopersicum]	transcription factor bim1-like	2.35893	2	P:multicellular organismal development
gi|5276036|gb|AI777995.1|AI777995	PREDICTED: transmembrane protein 189-like [Solanum lycopersicum]	transmembrane protein 189-like	2.35583	2	P:cellular process; P:lipid metabolic process; F:catalytic activity
gi|117720833|gb|DB683870.1|DB683870	PREDICTED: serine acetyltransferase 3, mitochondrial-like [Solanum lycopersicum]	serine acetyltransferase mitochondrial-like	2.34465	10	F:binding; C:mitochondrion; P:response to stress; P:response to abiotic stimulus; F:transferase activity; P:response to extracellular stimulus; P:cell communication; P:biosynthetic process; ; C:plastid; P:biological_process; C:nucleus
Solyc06g063190.2.1:201-2967	PREDICTED: glutamate receptor 2.7-like [Solanum lycopersicum]	glutamate receptor -like	2.34443	6	F:transporter activity; P:transport; F:receptor activity; C:membrane; P:signal transduction
gi|12627519|gb|BG127331.1|BG127331	PREDICTED: probable indole-3-acetic acid-amido synthetase GH3.5-like [Solanum lycopersicum]	probable indole-3-acetic acid-amido synthetase -like	2.3316	5	P:response to abiotic stimulus; P:response to endogenous stimulus; P:response to stress; C:plastid
gi|531904|gb|U13055.1|LEU13055	endo-1,4-beta-glucanase precursor [Solanum lycopersicum]	endoglucanase 8-like	2.32928	4	P:carbohydrate metabolic process; F:hydrolase activity; P:cellular component organization; P:abscission; P:cellular process
gi|225320998|dbj|AK325209.1|	CONSTANS 1 [Solanum lycopersicum]	constans 1	2.32799	3	F:binding; C:intracellular
gi|225320357|dbj|AK324830.1|	PREDICTED: beta-glucosidase 47-like [Solanum lycopersicum]	beta-glucosidase 47-like	2.31762	2	P:carbohydrate metabolic process; F:hydrolase activity
gi|7647081|gb|AW738136.1|AW738136	PREDICTED: AP3-complex subunit beta-A-like [Solanum lycopersicum]	ap3-complex subunit beta-a-like	2.30948	8	C:Golgi apparatus; P:transport; P:cellular process; F:transporter activity; P:cellular homeostasis; C:nucleus; C:membrane; C:cytoplasm
gi|18262558|gb|BM410928.1|BM410928	sinor-like protein 1 [Solanum lycopersicum]	nac domain protein	2.30759	2	F:DNA binding; P:regulation of transcription, DNA-dependent
gi|5276185|gb|AI778144.1|AI778144	PREDICTED: bifunctional L-3-cyanoalanine synthase/cysteine synthase 2, mitochondrial-like [Solanum lycopersicum]	l-3-cyanoalanine synthase mitochondrial-like	2.29727	7	P:fruit ripening; C:mitochondrion; F:transferase activity; P:biosynthetic process; ; F:catalytic activity
Solyc02g082960.2.1	Endochitinase (Chitinase)	Endochitinase (Chitinase)	2.28125	7	F:hydrolase activity; C:extracellular space; P:carbohydrate metabolic process; P:catabolic process; P:response to stress; F:carbohydrate binding; P:cellular process
Solyc04g072940.2.1	PREDICTED: uncharacterized protein LOC101250397 [Solanum lycopersicum]	protein phosphatase 1 regulatory subunit 15a-like	2.27703	2	C:intracellular; C:plasma membrane
gi|5275682|gb|AI777546.1|AI777546	PREDICTED: probable indole-3-acetic acid-amido synthetase GH3.5-like [Solanum lycopersicum]	probable indole-3-acetic acid-amido synthetase -like	2.25148	5	P:response to abiotic stimulus; P:response to endogenous stimulus; P:response to stress; C:plastid
gi|225314628|dbj|AK327977.1|	PREDICTED: CBS domain-containing protein CBSX3, mitochondrial-like isoform 1 [Solanum lycopersicum]	cbs domain protein	2.24654	11	F:nucleotide binding; C:mitochondrion; P:response to stress; P:response to abiotic stimulus; F:binding; P:cellular homeostasis; P:transport; P:cellular component organization; P:cellular process; P:carbohydrate metabolic process; P:generation of precursor metabolites and energy; P:catabolic process; P:biological_process
gi|225312980|dbj|AK320322.1|	PREDICTED: malate synthase, glyoxysomal-like [Solanum lycopersicum]	malate glyoxysomal-like	2.24549	5	P:generation of precursor metabolites and energy; P:catabolic process; C:peroxisome; F:transferase activity; P:carbohydrate metabolic process; P:cellular process
gi|225320156|dbj|AK324526.1|	SlArf/Xyl1 protein precursor [Solanum lycopersicum]	alpha-l-arabinofuranosidase beta-d-xylosidase	2.21883	7	P:carbohydrate metabolic process; C:cell wall; F:hydrolase activity; P:reproduction; P:post-embryonic development; C:extracellular region
gi|225321873|dbj|AK325889.1|	PREDICTED: uncharacterized protein LOC101258461 [Solanum lycopersicum]	tetratricopeptide repeat-like superfamily protein	2.21753	0	-
gi|12634387|gb|BG134199.1|BG134199	PREDICTED: aquaporin NIP1-1-like [Solanum lycopersicum]	aquaporin nip1-1-like	2.21406	3	P:transport; C:membrane; F:transporter activity
gi|6651244|gb|AF154003.1|	pirin-like protein [Solanum lycopersicum]	pirin	2.20174	8	F:catalytic activity; C:plasma membrane; P:response to endogenous stimulus; C:nucleus; C:plastid; C:mitochondrion; F:protein binding; P:metabolic process
gi|12635978|gb|BG135790.1|BG135790	PREDICTED: endoribonuclease Dicer homolog 2-like [Solanum lycopersicum]	endoribonuclease dicer homolog 2-like	2.19263	6	F:hydrolase activity; F:RNA binding; F:nucleotide binding; F:nuclease activity; P:nucleobase-containing compound metabolic process
AK247754.1	PREDICTED: protein MEI2-like 2-like [Solanum lycopersicum]	protein mei2-like 2-like	2.19026	2	F:nucleic acid binding; F:nucleotide binding
Solyc07g063420.2.1	sinor-like protein 1 [Solanum lycopersicum]	nac domain protein	2.18773	2	P:regulation of transcription, DNA-dependent; F:DNA binding
gi|225313628|dbj|AK320574.1|	PREDICTED: high affinity nitrate transporter 2.7-like isoform 1 [Solanum lycopersicum]	high affinity nitrate transporter -like	2.18638	6	C:membrane; C:vacuole; C:plasma membrane; P:transport; P:cellular process; F:transporter activity
gi|148538727|dbj|AK247493.1|	PREDICTED: piriformospora indica-insensitive protein 2-like [Solanum lycopersicum]	piriformospora indica-insensitive protein 2-like	2.17543	2	P:metabolic process; F:catalytic activity
gi|47104848|gb|BT013433.1|	PREDICTED: transcription factor ICE1-like [Solanum lycopersicum]	transcription factor ice1-like	2.17346	5	F:protein dimerization activity; P:stomatal lineage progression; P:response to cold; P:guard mother cell differentiation; P:response to freezing
gi|225317955|dbj|AK329323.1|	---NA---	---NA---	2.16895	0	-
Solyc12g044950.1.1	lipid desaturase-like protein [Solanum lycopersicum]	omega-6 fatty acid endoplasmic reticulum isozyme 2-like	2.16478	3	P:lipid metabolic process; P:metabolic process; F:catalytic activity
gi|47105531|gb|BT014116.1|	PREDICTED: uncharacterized protein LOC101244297 isoform 1 [Solanum lycopersicum]	act domain-containing family protein	2.15512	5	P:catabolic process; P:cellular process; F:transferase activity; F:binding; P:biosynthetic process; ; C:cytosol
gi|225319670|dbj|AK324231.1|	PREDICTED: putative lipid-transfer protein DIR1-like [Solanum lycopersicum]	lipid-transfer protein dir1-like	2.14955	0	-
gi|3608172|dbj|AB004558.1|	acid invertase [Solanum lycopersicum]	apoplastic invertase	2.14627	4	F:hydrolase activity; P:carbohydrate metabolic process
gi|225315326|dbj|AK321479.1|	PREDICTED: cytochrome P450 716B1-like [Solanum lycopersicum]	cytochrome p450	2.14296	7	F:binding; F:catalytic activity; F:molecular_function; P:metabolic process
gi|225316357|dbj|AK322310.1|	PREDICTED: UDP-glycosyltransferase 75C1-like [Solanum lycopersicum]	udp-glycosyltransferase 75c1-like	2.12176	2	P:metabolic process; F:transferase activity
gi|225319752|dbj|AK324313.1|	PREDICTED: bifunctional L-3-cyanoalanine synthase/cysteine synthase 2, mitochondrial-like [Solanum lycopersicum]	bifunctional l-3-cyanoalanine synthase cysteine synthase mitochondrial-like	2.11885	10	P:fruit ripening; F:binding; C:mitochondrion; P:metabolic process; P:cellular process; F:transferase activity; P:biosynthetic process; ; C:plastid; F:catalytic activity
gi|7321803|gb|AW615915.1|AW615915	PREDICTED: uncharacterized protein LOC101255628 [Solanum lycopersicum]	protein binding	2.11568	4	P:protein metabolic process; P:catabolic process; F:binding; F:hydrolase activity
gi|47104291|gb|BT012876.1|	PREDICTED: protein transport protein SEC24-like [Solanum lycopersicum]	protein transport protein sec24-like	2.11461	5	C:membrane; C:Golgi apparatus; P:transport; P:cellular process; F:binding; F:transporter activity
TA36796_4081	GDP-L-galactose phosphorylase [Actinidia eriantha]	gdp-l-galactose phosphorylase	2.10998	17	F:transferase activity; P:response to endogenous stimulus; P:biological_process; P:response to stress; P:response to biotic stimulus; P:response to abiotic stimulus; P:cellular component organization; P:cellular process; P:biosynthetic process; C:nucleus
gi|225315111|dbj|AK328261.1|	dioxygenase family protein [Populus trichocarpa]	gibberellin 2-oxidase	2.10875	6	C:cytoplasm; F:binding; P:transport; P:cellular process; P:catabolic process; P:lipid metabolic process; P:secondary metabolic process; P:metabolic process
gi|3747131|gb|AF096776.1|	expansin precursor [Solanum lycopersicum]	alpha-expansin 8	2.10585	3	C:extracellular region; P:cellular component organization; P:cellular process; C:membrane
gi|225314187|dbj|AK320934.1|	PREDICTED: probable pectinesterase 53-like [Solanum lycopersicum]	probable pectinesterase 53-like	2.10344	9	C:cytoplasm; P:biosynthetic process; ; P:secondary metabolic process; C:cell wall; P:cellular component organization; P:cellular process; F:hydrolase activity; P:response to abiotic stimulus
TA36711_4081	PREDICTED: probable pectate lyase 18-like [Solanum tuberosum]	pectate lyase	2.09692	2	C:membrane; F:catalytic activity
gi|117711475|gb|DB689894.1|DB689894	PREDICTED: F-box/kelch-repeat protein SKIP11-like [Solanum lycopersicum]	f-box kelch-repeat protein skip11-like	2.09604	0	-
gi|10904056|gb|BF098346.1|BF098346	PREDICTED: phosphate transporter PHO1-like [Solanum lycopersicum]	phosphate transporter pho1-like	2.09121	7	P:transport; F:transporter activity; C:Golgi apparatus; P:response to extracellular stimulus; P:cell communication; P:response to stress; C:plasma membrane
gi|13679358|gb|BG627885.1|BG627885|	---NA---	---NA---	2.08713	0	-
gi|117693595|gb|DB724515.1|DB724515	PREDICTED: uncharacterized protein LOC101268835 [Solanum lycopersicum]	nucleotide binding	2.08429	3	F:nucleotide binding; P:biological_process; C:Cul4-RING ubiquitin ligase complex
gi|225321706|dbj|AK325762.1|	PREDICTED: uncharacterized protein LOC101247686 [Solanum lycopersicum]	transcription initiation factor tfiid subunit	2.08238	8	P:tryptophan catabolic process; F:molecular_function; P:biological_process; P:indoleacetic acid biosynthetic process; F:structural constituent of ribosome; F:RNA binding; P:translation; C:ribosome
TA47182_4081	PREDICTED: cyclic nucleotide-gated ion channel 1-like [Solanum lycopersicum]	cyclic nucleotide-gated ion channel 1-like	2.08128	9	P:transport; C:plasma membrane; P:cellular process; F:transporter activity; C:membrane; F:protein binding
gi|225314733|dbj|AK328082.1|	PREDICTED: UDP-glycosyltransferase 76E1-like [Solanum lycopersicum]	udp-glycosyltransferase 76e1-like	2.07894	2	P:metabolic process; F:transferase activity, transferring hexosyl groups
TA45765_4081	PREDICTED: regulator of chromosome condensation-like [Solanum lycopersicum]	regulator of chromosome condensation repeat-containing protein isoform 1	2.07402	3	P:biological_process; F:kinase activity; P:phosphorylation
gi|6529896|gb|AW219022.1|AW219022	PREDICTED: MADS-box protein SOC1-like isoform X1 [Solanum tuberosum]	mads-box protein soc1-like isoform x1	2.07341	7	F:sequence-specific DNA binding transcription factor activity; F:DNA binding; F:protein binding; C:nucleus;
TA37481_4081	PREDICTED: 4-coumarate--CoA ligase-like 10-like [Solanum lycopersicum]	4-coumarate-- ligase-like 10-like	2.07268	16	F:catalytic activity; P:transport; C:plasma membrane; P:reproduction; P:post-embryonic development; P:biological_process; C:plastid; ; F:nucleotide binding; P:catabolic process; P:cellular process; P:response to stress; P:response to biotic stimulus; C:extracellular region
gi|58240637|gb|BP897166.1|BP897166	Ribulose bisphosphate carboxylase small chain 3A/3C	ribulose bisphosphate carboxylase	2.07221	8	P:biosynthetic process; P:carbohydrate metabolic process; P:photosynthesis; F:catalytic activity; P:cellular process; F:protein binding; C:plastid; P:metabolic process
gi|225321324|dbj|AK319185.1|	beta-galactosidase precursor [Solanum lycopersicum]	beta-galactosidase precursor	2.06197	13	P:response to stress; P:catabolic process; P:cellular process; F:binding; P:anatomical structure morphogenesis; P:cell differentiation; P:multicellular organismal development; P:cell growth; C:plasma membrane; F:hydrolase activity; P:biological_process; P:carbohydrate metabolic process; C:cell wall; F:carbohydrate binding
gi|78707375|gb|DQ223268.1|	ethylene-overproducer1-like protein [Solanum lycopersicum]	eto1-like protein 1-like	2.06152	14	P:nucleobase-containing compound metabolic process; P:cell-cell signaling; P:biosynthetic process; ; P:post-embryonic development; P:multicellular organismal development; P:anatomical structure morphogenesis; P:regulation of gene expression, epigenetic; P:response to stress; P:response to biotic stimulus; P:cellular component organization; P:cellular process
gi|110611299|emb|AM050394.1|	invertase [Solanum lycopersicum]	acid beta-fructofuranosidase-like	2.06131	5	P:carbohydrate metabolic process; C:vacuole; F:hydrolase activity
Solyc06g054270.2.1	PREDICTED: sugar transport protein 8-like [Solanum lycopersicum]	sugar transport protein 8-like	2.0606	3	F:transporter activity; C:membrane; P:transport; P:cellular process
TA56280_4081	PREDICTED: sugar transport protein 8-like [Solanum lycopersicum]	sugar transport protein 8-like	2.05143	3	F:transporter activity; C:membrane; P:transport; P:cellular process
gi|399615|gb|L24012.1|TOMTRALTAL	putative aminotransferase [Capsicum annuum]	aminotransferase	2.05106	21	P:multicellular organismal development; F:binding; C:intracellular; P:biological_process; ; P:catabolic process; P:metabolic process; P:cellular process; P:pollination; P:carbohydrate metabolic process; P:cellular component organization; F:transferase activity; P:response to stress; C:cytoplasm; P:reproduction
gi|12633972|gb|BG133784.1|BG133784	PREDICTED: G-type lectin S-receptor-like serine/threonine-protein kinase At4g03230-like [Solanum lycopersicum]	g-type lectin s-receptor-like serine threonine-protein kinase at4g03230-like	2.04626	2	F:kinase activity
TA36295_4081	PREDICTED: gibberellin-regulated protein 9-like [Solanum lycopersicum]	glyceraldehyde-3-phosphate dehydrogenase	2.04154	3	P:response to endogenous stimulus; F:catalytic activity; P:metabolic process
gi|225312582|dbj|AK327122.1|	PREDICTED: probable E3 ubiquitin-protein ligase HERC3-like [Solanum lycopersicum]	ultraviolet-b receptor uvr8-like isoform x1	2.04116	1	P:biological_process
TA39043_4081	PREDICTED: serine acetyltransferase 3, mitochondrial-like [Solanum lycopersicum]	serine acetyltransferase mitochondrial-like	2.0373	10	F:binding; C:mitochondrion; P:response to stress; P:response to abiotic stimulus; F:transferase activity; P:response to extracellular stimulus; P:cell communication; P:biosynthetic process; ; C:plastid; P:biological_process; C:nucleus
gi|9456056|gb|BE450553.1|BE450553	PREDICTED: uncharacterized protein LOC101263023 [Solanum lycopersicum]	dna binding	2.03443	3	F:binding;
gi|18263476|gb|BM411846.1|BM411846	PREDICTED: uncharacterized protein LOC101259599 [Solanum lycopersicum]	microtubule-associated protein	2.02965	2	P:cellular component organization; P:carbohydrate metabolic process; P:cellular process
gi|12623603|gb|BG123415.1|BG123415	PREDICTED: fructose-1,6-bisphosphatase, cytosolic-like [Solanum lycopersicum]	fructose- - cytosolic-like	2.02537	17	P:biosynthetic process; P:carbohydrate metabolic process; P:cellular process; C:cytosol; P:metabolic process; P:biological_process; F:binding; F:hydrolase activity; P:catabolic process; P:response to endogenous stimulus; F:catalytic activity; P:photosynthesis; C:nucleus
gi|225314643|dbj|AK327992.1|	PREDICTED: uncharacterized protein LOC101259603 isoform 1 [Solanum lycopersicum]	mads-box family protein	2.02318	5	; F:DNA binding; P:multicellular organismal development; F:protein binding; C:nucleus
gi|225312037|dbj|AK326775.1|	PREDICTED: aldehyde dehydrogenase family 2 member B4, mitochondrial-like [Solanum lycopersicum]	aldehyde dehydrogenase family 2 member mitochondrial-like	2.02205	26	F:catalytic activity; P:biological_process; F:nucleotide binding; C:plastid; C:mitochondrion; P:metabolic process
gi|7338901|gb|AW625874.1|AW625874	PREDICTED: uncharacterized protein LOC101252472 [Solanum lycopersicum]	upf0664 stress-induced	2.02094	4	C:cytosol; C:mitochondrion; C:nucleus; C:plasma membrane
gi|117687872|gb|DB681453.1|DB681453	PREDICTED: uncharacterized protein LOC101243876 [Solanum lycopersicum]	nodulin-like and major facilitator domain-containing protein	2.0193	2	P:transport; P:cellular process; C:membrane
gi|16236128|gb|BI927023.1|BI927023	PREDICTED: chalcone synthase 2-like [Solanum lycopersicum]	chalcone synthase family protein	2.01869	7	P:biosynthetic process; ; P:secondary metabolic process; F:transferase activity; P:cellular process; C:endoplasmic reticulum; P:anatomical structure morphogenesis; P:cellular component organization; P:multicellular organismal development
gi|16246755|gb|BI932283.1|BI932283	PREDICTED: uncharacterized WD repeat-containing protein C3H5.08c-like isoform 2 [Solanum lycopersicum]	uncharacterized wd repeat-containing isoform 2	2.01869	0	-
TA56993_4081	PREDICTED: zinc finger Ran-binding domain-containing protein 2-like [Solanum lycopersicum]	zinc finger ran-binding domain-containing protein 2-like	2.01802	1	F:zinc ion binding
gi|58234588|gb|BP891117.1|BP891117	PREDICTED: zinc finger CCCH domain-containing protein 2-like [Solanum lycopersicum]	zinc finger ccch domain-containing protein 2-like	2.01465	0	-
gi|225321798|dbj|AK325814.1|	PREDICTED: autophagy-related protein 8f-like [Solanum lycopersicum]	autophagy-related protein 8f-like	2.01316	7	F:protein binding; C:vacuole; C:membrane; P:response to extracellular stimulus; P:cell communication; P:response to stress; P:transport; P:cellular process; P:catabolic process
TC245077	PREDICTED: protein SRG1-like [Solanum lycopersicum]	protein srg1-like	2.01213	2	F:catalytic activity
gi|225317798|dbj|AK329166.1|	PREDICTED: uncharacterized protein LOC101248826 [Solanum lycopersicum]	PREDICTED: uncharacterized protein LOC101248826	2.00648	0	-
gi|170381|gb|M80608.1|TOMB13GLUB	glucan endo-1,3-beta-glucosidase B precursor [Solanum lycopersicum]	3)-beta-glucan endohydrolase short=(1-	2.00352	5	P:carbohydrate metabolic process; P:response to stress; C:vacuole; F:hydrolase activity
gi|117719109|gb|DB727290.1|DB727290	PREDICTED: uncharacterized protein LOC101246936 [Solanum lycopersicum]	aaa-type atpase family protein isoform 1	2.0024	3	F:ATP binding; F:nucleotide binding; F:nucleoside-triphosphatase activity
TA48673_4081	PREDICTED: aspartic proteinase nepenthesin-2-like [Solanum lycopersicum]	protein aspartic protease in guard cell 1-like	2.00063	5	F:structural constituent of ribosome; P:proteolysis; P:translation; F:aspartic-type endopeptidase activity; C:ribosome
Legend. ---NA---: Not available
