# Supplementary material for: Prosystemin Overexpression in Tomato Enhances Resistance to Different Biotic Stresses by Activating Genes of Multiple Signaling Pathways
Source: Plant Mol Biol Report. 2014 Nov 25;33(5):1270–85. doi: 10.1007/s11105-014-0834-x (PMC4551541; doi:10.1007/s11105-014-0834-x)
Supplement: Supplementary file 5 — (XLSX 16 kb) [file 11105_2014_834_MOESM3_ESM.xlsx]

## Sheet: ST 4
Supplementary Table 4: Sequence distribution by GO level for the up-regulated transcripts
Level GO	Term (Accession)	Term (Name)	# Seq
2	GO:0008152	metabolic process	172
2	GO:0009987	cellular process	148
2	GO:0050896	response to stimulus	69
2	GO:0044699	single-organism process	36
2	GO:0051179	localization	21
2	GO:0065007	biological regulation	20
2	GO:0032502	developmental process	18
2	GO:0032501	multicellular organismal process	17
2	GO:0023052	signaling	17
2	GO:0071840	cellular component organization or biogenesis	16
2	GO:0000003	reproduction	8
3	GO:0044238	primary metabolic process	137
3	GO:0071704	organic substance metabolic process	137
3	GO:0044237	cellular metabolic process	93
3	GO:0006807	nitrogen compound metabolic process	87
3	GO:0009058	biosynthetic process	85
3	GO:0044710	single-organism metabolic process	73
3	GO:0006950	response to stress	59
3	GO:0009056	catabolic process	53
3	GO:0044763	single-organism cellular process	28
3	GO:0009607	response to biotic stimulus	23
3	GO:0051234	establishment of localization	21
3	GO:0050789	regulation of biological process	19
3	GO:0009605	response to external stimulus	17
3	GO:0044707	single-multicellular organism process	17
3	GO:0044700	single organism signaling	17
3	GO:0009719	response to endogenous stimulus	16
3	GO:0016043	cellular component organization	16
3	GO:0009628	response to abiotic stimulus	15
3	GO:0048856	anatomical structure development	12
4	GO:0043170	macromolecule metabolic process	60
4	GO:1901564	organonitrogen compound metabolic process	53
4	GO:0044281	small molecule metabolic process	53
4	GO:0046483	heterocycle metabolic process	36
4	GO:0034641	cellular nitrogen compound metabolic process	36
4	GO:1901360	organic cyclic compound metabolic process	36
4	GO:0006725	cellular aromatic compound metabolic process	36
4	GO:0044249	cellular biosynthetic process	24
4	GO:1901576	organic substance biosynthetic process	24
4	GO:0019748	secondary metabolic process	23
4	GO:0006810	transport	21
4	GO:0006629	lipid metabolic process	20
4	GO:0007154	cell communication	20
4	GO:0007275	multicellular organismal development	17
4	GO:0050794	regulation of cellular process	17
4	GO:0051716	cellular response to stimulus	17
4	GO:0005975	carbohydrate metabolic process	15
4	GO:0009653	anatomical structure morphogenesis	7
5	GO:0006082	organic acid metabolic process	53
5	GO:0019538	protein metabolic process	43
5	GO:0006139	nucleobase-containing compound metabolic process	36
5	GO:0044260	cellular macromolecule metabolic process	35
5	GO:0010467	gene expression	25
5	GO:0009059	macromolecule biosynthetic process	24
5	GO:0019438	aromatic compound biosynthetic process	22
5	GO:1901362	organic cyclic compound biosynthetic process	22
5	GO:0018130	heterocycle biosynthetic process	22
5	GO:0044271	cellular nitrogen compound biosynthetic process	22
5	GO:0007165	signal transduction	17
5	GO:0043412	macromolecule modification	13
5	GO:0009791	post-embryonic development	9
6	GO:0043436	oxoacid metabolic process	53
6	GO:0090304	nucleic acid metabolic process	25
6	GO:0034645	cellular macromolecule biosynthetic process	24
6	GO:0034654	nucleobase-containing compound biosynthetic process	22
6	GO:0044267	cellular protein metabolic process	19
6	GO:0036211	protein modification process	13
7	GO:0019752	carboxylic acid metabolic process	53
7	GO:0016070	RNA metabolic process	22
7	GO:0006464	cellular protein modification process	13
7	GO:0006412	translation	6
8	GO:0006520	cellular amino acid metabolic process	53
8	GO:0032774	RNA biosynthetic process	22
9	GO:0006351	transcription, DNA-dependent	22

## Sheet: ST 5
Supplementary Table 5: Sequence distribution by GO level for the down-regulated transcripts
Level GO	Term (Accession)	Term (Name)	# Seq
2	GO:0008152	metabolic process	75
2	GO:0009987	cellular process	64
2	GO:0050896	response to stimulus	31
2	GO:0044699	single-organism process	27
2	GO:0051179	localization	20
2	GO:0032502	developmental process	16
2	GO:0032501	multicellular organismal process	16
2	GO:0071840	cellular component organization or biogenesis	10
2	GO:0000003	reproduction	9
2	GO:0065007	biological regulation	9
3	GO:0044238	primary metabolic process	53
3	GO:0071704	organic substance metabolic process	53
3	GO:0044237	cellular metabolic process	30
3	GO:0009058	biosynthetic process	26
3	GO:0044710	single-organism metabolic process	23
3	GO:0006807	nitrogen compound metabolic process	23
3	GO:0009056	catabolic process	22
3	GO:0006950	response to stress	22
3	GO:0051234	establishment of localization	20
3	GO:0044707	single-multicellular organism process	16
3	GO:0044763	single-organism cellular process	13
3	GO:0009628	response to abiotic stimulus	11
3	GO:0016043	cellular component organization	10
3	GO:0009607	response to biotic stimulus	9
3	GO:0009719	response to endogenous stimulus	8
3	GO:0048856	anatomical structure development	7
3	GO:0009605	response to external stimulus	6
3	GO:0050789	regulation of biological process	6
4	GO:0005975	carbohydrate metabolic process	21
4	GO:0006810	transport	20
4	GO:0007275	multicellular organismal development	16
4	GO:0043170	macromolecule metabolic process	15
4	GO:1901564	organonitrogen compound metabolic process	13
4	GO:0044281	small molecule metabolic process	13
4	GO:0046483	heterocycle metabolic process	11
4	GO:0034641	cellular nitrogen compound metabolic process	11
4	GO:1901360	organic cyclic compound metabolic process	11
4	GO:0006725	cellular aromatic compound metabolic process	11
4	GO:0006629	lipid metabolic process	9
4	GO:0007154	cell communication	9
4	GO:0044249	cellular biosynthetic process	8
4	GO:1901576	organic substance biosynthetic process	8
4	GO:0019748	secondary metabolic process	7
5	GO:0006082	organic acid metabolic process	13
5	GO:0006139	nucleobase-containing compound metabolic process	11
5	GO:0044260	cellular macromolecule metabolic process	10
5	GO:0010467	gene expression	9
5	GO:0009059	macromolecule biosynthetic process	8
5	GO:0019438	aromatic compound biosynthetic process	8
5	GO:1901362	organic cyclic compound biosynthetic process	8
5	GO:0018130	heterocycle biosynthetic process	8
5	GO:0044271	cellular nitrogen compound biosynthetic process	8
5	GO:0009791	post-embryonic development	6
6	GO:0043436	oxoacid metabolic process	13
6	GO:0090304	nucleic acid metabolic process	9
6	GO:0034645	cellular macromolecule biosynthetic process	8
6	GO:0034654	nucleobase-containing compound biosynthetic process	8
7	GO:0019752	carboxylic acid metabolic process	13
7	GO:0016070	RNA metabolic process	8
8	GO:0006520	cellular amino acid metabolic process	13
8	GO:0032774	RNA biosynthetic process	8
9	GO:0006351	transcription, DNA-dependent	8
